# Supplementary material for: Synthesis and crystal structure of 1,1′-bis­{[4-(pyridin-2-yl)-1,2,3-triazol-1-yl]meth­yl}ferrocene, and its complexation with CuI
Source: Acta Crystallogr E Crystallogr Commun. 2020 Sep 4;76(Pt 10):1582–6. doi: 10.1107/S2056989020011901 (PMC7534253; doi:10.1107/S2056989020011901)
Supplement: Supplementary file 1 [file e-76-01582-sup1.cif]

##############################################################################
#                                                                            #
# This CIF contains the data in a paper accepted for publication in          #
# Acta Crystallographica Section E. It conforms to the requirements of       #
# Notes for Authors for Acta Crystallographica Section E, and has been       #
# peer reviewed under the auspices of the IUCr Commission on Journals.       #
#                                                                            #
# Full details of the Crystallographic Information File format               #
# are given in the paper "The Crystallographic Information File (CIF):       #
# a New Standard Archive File for Crystallography" by S. R. Hall, F. H.      #
# Allen and I. D. Brown [Acta Cryst. (1991), A47, 655-685].                  #
#                                                                            #
# The current version of the core CIF dictionary is obtainable from          #
# ftp://ftp.iucr.org/pub/cif_core.dic.                                       #
#                                                                            #
# Software is freely available for graphical display of the structure(s)     #
# in this CIF. For information consult the CIF software page                 #
# http://www.iucr.org/resources/cif/software.                                #
#                                                                            #
# This file may be used for bona fide research purposes within the           #
# scientific community so long as proper attribution is given to the journal # 
# article from which it was obtained.                                        #
#                                                                            #
##############################################################################
data_I
_audit_creation_method     'SHELXL-2014/7'
_chemical_name_systematic
;
1,1'-Bis{[4-(pyridin-2-yl)-1,2,3-triazol-1-yl]methyl}ferrocene
;
_chemical_name_common     ?
_chemical_formula_moiety     'C26 H22 Fe N8'
_chemical_formula_sum     'C26 H22 Fe N8'
_chemical_formula_iupac     '[Fe (C13 H11 N4)2]'
_chemical_formula_weight     502.36
_chemical_melting_point     ?
_space_group_crystal_system     triclinic
_space_group_name_H-M_alt     'P -1'
_space_group_name_Hall     '-P 1'
loop_
    _space_group_symop_operation_xyz
    'x, y, z'
    '-x, -y, -z'
_cell_length_a     5.7905(3)
_cell_length_b     9.7461(5)
_cell_length_c     10.1720(4)
_cell_angle_alpha     82.064(3)
_cell_angle_beta     84.754(4)
_cell_angle_gamma     77.739(4)
_cell_volume     554.44(5)
_cell_formula_units_Z     1
_cell_measurement_reflns_used     2644
_cell_measurement_theta_min     3.13
_cell_measurement_theta_max     33.12
_cell_measurement_temperature     90.0(5)
_exptl_crystal_description     'fragment'
_exptl_crystal_colour     'orange'
_exptl_crystal_size_max     0.120
_exptl_crystal_size_mid     0.090
_exptl_crystal_size_min     0.080
_exptl_crystal_density_diffrn     1.505
_exptl_crystal_density_meas     ?
_exptl_crystal_density_method     ?
_exptl_crystal_F_000     260
_exptl_absorpt_coefficient_mu     0.714
_exptl_absorpt_correction_type     multi-scan
_exptl_absorpt_process_details
;
(SADABS; Krause <i>et al.</i>, 2015)
;
_exptl_absorpt_correction_T_min     0.857
_exptl_absorpt_correction_T_max     0.945
_diffrn_ambient_temperature     90.0(5)
_diffrn_radiation_type     MoK\a
_diffrn_radiation_wavelength     0.71073
_diffrn_radiation_source     'fine-focus sealed tube'
_diffrn_radiation_monochromator     'TRIUMPH curved graphite'
_diffrn_measurement_device_type     'Bruker Kappa APEXII DUO CCD'
_diffrn_measurement_method     '\f and \w scans'
_diffrn_detector_area_resol_mean     ?
_diffrn_reflns_number     7058
_diffrn_reflns_av_R_equivalents     0.0201
_diffrn_reflns_av_unetI/netI     0.0397
_diffrn_reflns_theta_min     2.026
_diffrn_reflns_theta_max     33.155
_diffrn_reflns_theta_full     25.000
_diffrn_measured_fraction_theta_max     0.993
_diffrn_measured_fraction_theta_full     0.997
_diffrn_reflns_limit_h_min     -8
_diffrn_reflns_limit_h_max     8
_diffrn_reflns_limit_k_min     -14
_diffrn_reflns_limit_k_max     14
_diffrn_reflns_limit_l_min     -15
_diffrn_reflns_limit_l_max     15
_refine_special_details     ?
_reflns_number_total     4199
_reflns_number_gt     3569
_reflns_threshold_expression     'I > 2\s(I)'
_refine_ls_structure_factor_coef     Fsqd
_refine_ls_matrix_type     full
_refine_ls_R_factor_all     0.0529
_refine_ls_R_factor_gt     0.0407
_refine_ls_wR_factor_gt     0.0930
_refine_ls_wR_factor_ref     0.0989
_refine_ls_goodness_of_fit_ref     1.062
_refine_ls_restrained_S_all     1.062
_refine_ls_number_reflns     4199
_refine_ls_number_parameters     160
_refine_ls_number_restraints     0
_refine_ls_hydrogen_treatment     constr
_refine_ls_weighting_scheme     calc
_refine_ls_weighting_details
              'w=1/[\s^2^(Fo^2^)+(0.0526P)^2^+0.1400P] where P=(Fo^2^+2Fc^2^)/3'
_atom_sites_solution_hydrogens     geom
_atom_sites_solution_primary     direct
_atom_sites_solution_secondary     difmap
_refine_ls_shift/su_max     0.000
_refine_ls_shift/su_mean     0.000
_refine_diff_density_max     0.980
_refine_diff_density_min     -0.287
_refine_ls_extinction_method     none
_refine_ls_extinction_coef     .
loop_
    _atom_type_symbol
    _atom_type_description
    _atom_type_scat_dispersion_real
    _atom_type_scat_dispersion_imag
    _atom_type_scat_source
    'C' 'C' 0.0033 0.0016
                         'International Tables Vol C Tables 4.2.6.8 and 6.1.1.4'
    'H' 'H' 0.0000 0.0000
                         'International Tables Vol C Tables 4.2.6.8 and 6.1.1.4'
    'N' 'N' 0.0061 0.0033
                         'International Tables Vol C Tables 4.2.6.8 and 6.1.1.4'
    'Fe' 'Fe' 0.3463 0.8444
                         'International Tables Vol C Tables 4.2.6.8 and 6.1.1.4'
_computing_data_collection
;
APEX3 (Bruker, 2016)
;
_computing_cell_refinement
;
SAINT (Bruker, 2016)
;
_computing_data_reduction
;
SAINT (Bruker, 2016)
;
_computing_structure_solution
;
SHELXS97 (Sheldrick, 2008)
;
_computing_structure_refinement
;
<i>SHELXL2014/7</i> (Sheldrick, 2015)
;
_computing_molecular_graphics
;
Mercury (Macrae <i>et al.</i>, 2020)
;
_computing_publication_material
;
publCIF (Westrip, 2010)
;
loop_
    _atom_site_type_symbol
    _atom_site_label
    _atom_site_fract_x
    _atom_site_fract_y
    _atom_site_fract_z
    _atom_site_U_iso_or_equiv
    _atom_site_adp_type
    _atom_site_calc_flag
    _atom_site_occupancy
    _atom_site_disorder_assembly
    _atom_site_disorder_group
    Fe Fe1 0.5000 0.5000 0.5000 0.00859(7) Uani d 1 . .
    N N1 0.9431(2) 0.11300(13) 0.36213(12) 0.0173(2) Uani d 1 . .
    N N2 1.1757(2) 0.11615(13) 0.34215(13) 0.0203(2) Uani d 1 . .
    N N3 1.2663(2) 0.03069(13) 0.25245(13) 0.0175(2) Uani d 1 . .
    N N4 0.9549(2) -0.19933(13) 0.11559(13) 0.0166(2) Uani d 1 . .
    C C1 0.6904(2) 0.34473(13) 0.39618(12) 0.0123(2) Uani d 1 . .
    C C2 0.7999(2) 0.46543(16) 0.37622(14) 0.0162(3) Uani d 1 . .
    H H2 0.9556 0.4668 0.3976 0.019 Uiso calc 1 . .
    C C3 0.6341(3) 0.58282(15) 0.31869(14) 0.0186(3) Uani d 1 . .
    H H3 0.6595 0.6765 0.2952 0.022 Uiso calc 1 . .
    C C4 0.4251(3) 0.53559(15) 0.30257(13) 0.0169(3) Uani d 1 . .
    H H4 0.2856 0.5923 0.2663 0.020 Uiso calc 1 . .
    C C5 0.4585(2) 0.38965(14) 0.34947(13) 0.0132(2) Uani d 1 . .
    H H5 0.3458 0.3316 0.3498 0.016 Uiso calc 1 . .
    C C6 0.7950(3) 0.19952(16) 0.45781(15) 0.0242(3) Uani d 1 . .
    H H6A 0.8921 0.2067 0.5308 0.029 Uiso calc 1 . .
    H H6B 0.6655 0.1517 0.4970 0.029 Uiso calc 1 . .
    C C7 1.0906(2) -0.02744(13) 0.21606(13) 0.0125(2) Uani d 1 . .
    C C8 0.8819(2) 0.02524(15) 0.28631(14) 0.0156(2) Uani d 1 . .
    H H8 0.7300 0.0043 0.2820 0.019 Uiso calc 1 . .
    C C9 1.1331(2) -0.13233(13) 0.12183(13) 0.0119(2) Uani d 1 . .
    C C10 1.3477(2) -0.16117(14) 0.04578(13) 0.0141(2) Uani d 1 . .
    H H10 1.4713 -0.1132 0.0541 0.017 Uiso calc 1 . .
    C C11 1.3757(3) -0.26115(15) -0.04177(14) 0.0166(3) Uani d 1 . .
    H H11 1.5178 -0.2811 -0.0965 0.020 Uiso calc 1 . .
    C C12 1.1936(3) -0.33183(15) -0.04847(14) 0.0185(3) Uani d 1 . .
    H H12 1.2090 -0.4018 -0.1069 0.022 Uiso calc 1 . .
    C C13 0.9891(3) -0.29783(16) 0.03193(15) 0.0187(3) Uani d 1 . .
    H H13 0.8656 -0.3472 0.0277 0.022 Uiso calc 1 . .
loop_
    _atom_site_aniso_label
    _atom_site_aniso_U_11
    _atom_site_aniso_U_22
    _atom_site_aniso_U_33
    _atom_site_aniso_U_12
    _atom_site_aniso_U_13
    _atom_site_aniso_U_23
    Fe1 0.00934(12) 0.00722(12) 0.00860(12) -0.00031(8) 0.00181(8) -0.00256(8)
    N1 0.0209(6) 0.0119(5) 0.0147(5) 0.0053(4) 0.0018(4) -0.0026(4)
    N2 0.0243(6) 0.0143(5) 0.0223(6) -0.0015(5) 0.0000(5) -0.0067(4)
    N3 0.0180(6) 0.0138(5) 0.0212(6) -0.0032(4) 0.0011(4) -0.0060(4)
    N4 0.0155(5) 0.0146(5) 0.0198(5) -0.0033(4) -0.0001(4) -0.0029(4)
    C1 0.0141(5) 0.0101(5) 0.0108(5) 0.0027(4) 0.0007(4) -0.0033(4)
    C2 0.0120(6) 0.0241(7) 0.0148(6) -0.0060(5) 0.0042(4) -0.0096(5)
    C3 0.0287(7) 0.0127(6) 0.0140(6) -0.0066(5) 0.0100(5) -0.0036(5)
    C4 0.0191(6) 0.0175(6) 0.0103(5) 0.0047(5) -0.0009(5) -0.0010(4)
    C5 0.0130(5) 0.0163(6) 0.0112(5) -0.0033(4) 0.0012(4) -0.0052(4)
    C6 0.0351(8) 0.0164(6) 0.0128(6) 0.0116(6) 0.0029(6) -0.0020(5)
    C7 0.0135(5) 0.0094(5) 0.0130(5) 0.0005(4) 0.0005(4) -0.0011(4)
    C8 0.0152(6) 0.0135(6) 0.0148(6) 0.0026(5) 0.0000(5) -0.0001(4)
    C9 0.0134(5) 0.0089(5) 0.0120(5) -0.0001(4) -0.0002(4) -0.0005(4)
    C10 0.0149(6) 0.0127(6) 0.0141(5) -0.0018(4) 0.0011(4) -0.0019(4)
    C11 0.0175(6) 0.0181(6) 0.0129(6) -0.0003(5) 0.0019(5) -0.0042(5)
    C12 0.0255(7) 0.0147(6) 0.0154(6) -0.0023(5) -0.0018(5) -0.0047(5)
    C13 0.0204(7) 0.0166(6) 0.0211(6) -0.0063(5) -0.0026(5) -0.0042(5)
_geom_special_details
;
 All esds (except the esd in the dihedral angle between two l.s. planes)
 are estimated using the full covariance matrix.  The cell esds are taken
 into account individually in the estimation of esds in distances, angles
 and torsion angles; correlations between esds in cell parameters are only
 used when they are defined by crystal symmetry.  An approximate (isotropic)
 treatment of cell esds is used for estimating esds involving l.s. planes.
;
loop_
    _geom_bond_atom_site_label_1
    _geom_bond_atom_site_label_2
    _geom_bond_site_symmetry_2
    _geom_bond_distance
    _geom_bond_publ_flag
    Fe1 C1 . 2.0349(12) ?
    Fe1 C1 2_666 2.0349(12) ?
    Fe1 C2 . 2.0453(13) ?
    Fe1 C2 2_666 2.0453(13) ?
    Fe1 C5 . 2.0471(13) ?
    Fe1 C5 2_666 2.0471(13) ?
    Fe1 C4 . 2.0602(13) ?
    Fe1 C4 2_666 2.0603(13) ?
    Fe1 C3 . 2.0614(13) ?
    Fe1 C3 2_666 2.0614(13) ?
    N1 C8 . 1.3466(19) ?
    N1 N2 . 1.3497(19) ?
    N1 C6 . 1.4700(18) ?
    N2 N3 . 1.3185(17) ?
    N3 C7 . 1.3656(18) ?
    N4 C13 . 1.3412(19) ?
    N4 C9 . 1.3435(18) ?
    C1 C5 . 1.4248(19) ?
    C1 C2 . 1.4334(19) ?
    C1 C6 . 1.4910(19) ?
    C2 C3 . 1.423(2) ?
    C2 H2 . 0.9500 ?
    C3 C4 . 1.413(2) ?
    C3 H3 . 0.9500 ?
    C4 C5 . 1.4145(19) ?
    C4 H4 . 0.9500 ?
    C5 H5 . 0.9500 ?
    C6 H6A . 0.9900 ?
    C6 H6B . 0.9900 ?
    C7 C8 . 1.3837(18) ?
    C7 C9 . 1.4646(18) ?
    C8 H8 . 0.9500 ?
    C9 C10 . 1.3987(18) ?
    C10 C11 . 1.3838(19) ?
    C10 H10 . 0.9500 ?
    C11 C12 . 1.388(2) ?
    C11 H11 . 0.9500 ?
    C12 C13 . 1.382(2) ?
    C12 H12 . 0.9500 ?
    C13 H13 . 0.9500 ?
loop_
    _geom_angle_atom_site_label_1
    _geom_angle_atom_site_label_2
    _geom_angle_atom_site_label_3
    _geom_angle_site_symmetry_1
    _geom_angle_site_symmetry_3
    _geom_angle
    _geom_angle_publ_flag
    C1 Fe1 C1 . 2_666 180.0 ?
    C1 Fe1 C2 . . 41.13(5) ?
    C1 Fe1 C2 2_666 . 138.87(5) ?
    C1 Fe1 C2 . 2_666 138.87(5) ?
    C1 Fe1 C2 2_666 2_666 41.13(5) ?
    C2 Fe1 C2 . 2_666 180.0 ?
    C1 Fe1 C5 . . 40.86(5) ?
    C1 Fe1 C5 2_666 . 139.14(5) ?
    C2 Fe1 C5 . . 68.47(5) ?
    C2 Fe1 C5 2_666 . 111.53(5) ?
    C1 Fe1 C5 . 2_666 139.14(5) ?
    C1 Fe1 C5 2_666 2_666 40.85(5) ?
    C2 Fe1 C5 . 2_666 111.53(5) ?
    C2 Fe1 C5 2_666 2_666 68.47(5) ?
    C5 Fe1 C5 . 2_666 180.00(7) ?
    C1 Fe1 C4 . . 68.35(5) ?
    C1 Fe1 C4 2_666 . 111.65(5) ?
    C2 Fe1 C4 . . 67.96(6) ?
    C2 Fe1 C4 2_666 . 112.04(6) ?
    C5 Fe1 C4 . . 40.29(6) ?
    C5 Fe1 C4 2_666 . 139.71(6) ?
    C1 Fe1 C4 . 2_666 111.65(5) ?
    C1 Fe1 C4 2_666 2_666 68.35(5) ?
    C2 Fe1 C4 . 2_666 112.04(6) ?
    C2 Fe1 C4 2_666 2_666 67.96(6) ?
    C5 Fe1 C4 . 2_666 139.71(6) ?
    C5 Fe1 C4 2_666 2_666 40.29(5) ?
    C4 Fe1 C4 . 2_666 180.00(8) ?
    C1 Fe1 C3 . . 68.63(5) ?
    C1 Fe1 C3 2_666 . 111.37(5) ?
    C2 Fe1 C3 . . 40.54(6) ?
    C2 Fe1 C3 2_666 . 139.46(6) ?
    C5 Fe1 C3 . . 67.93(6) ?
    C5 Fe1 C3 2_666 . 112.07(6) ?
    C4 Fe1 C3 . . 40.11(6) ?
    C4 Fe1 C3 2_666 . 139.89(6) ?
    C1 Fe1 C3 . 2_666 111.37(5) ?
    C1 Fe1 C3 2_666 2_666 68.63(5) ?
    C2 Fe1 C3 . 2_666 139.46(6) ?
    C2 Fe1 C3 2_666 2_666 40.54(6) ?
    C5 Fe1 C3 . 2_666 112.07(6) ?
    C5 Fe1 C3 2_666 2_666 67.93(6) ?
    C4 Fe1 C3 . 2_666 139.89(6) ?
    C4 Fe1 C3 2_666 2_666 40.11(6) ?
    C3 Fe1 C3 . 2_666 180.0 ?
    C8 N1 N2 . . 111.35(11) ?
    C8 N1 C6 . . 129.20(14) ?
    N2 N1 C6 . . 119.45(13) ?
    N3 N2 N1 . . 107.30(12) ?
    N2 N3 C7 . . 108.57(12) ?
    C13 N4 C9 . . 117.19(12) ?
    C5 C1 C2 . . 107.33(12) ?
    C5 C1 C6 . . 125.82(13) ?
    C2 C1 C6 . . 126.83(14) ?
    C5 C1 Fe1 . . 70.03(7) ?
    C2 C1 Fe1 . . 69.83(7) ?
    C6 C1 Fe1 . . 124.11(9) ?
    C3 C2 C1 . . 107.90(12) ?
    C3 C2 Fe1 . . 70.34(8) ?
    C1 C2 Fe1 . . 69.04(7) ?
    C3 C2 H2 . . 126.0 ?
    C1 C2 H2 . . 126.0 ?
    Fe1 C2 H2 . . 126.1 ?
    C4 C3 C2 . . 108.01(12) ?
    C4 C3 Fe1 . . 69.90(8) ?
    C2 C3 Fe1 . . 69.12(8) ?
    C4 C3 H3 . . 126.0 ?
    C2 C3 H3 . . 126.0 ?
    Fe1 C3 H3 . . 126.5 ?
    C3 C4 C5 . . 108.52(12) ?
    C3 C4 Fe1 . . 69.99(8) ?
    C5 C4 Fe1 . . 69.36(7) ?
    C3 C4 H4 . . 125.7 ?
    C5 C4 H4 . . 125.7 ?
    Fe1 C4 H4 . . 126.5 ?
    C4 C5 C1 . . 108.24(12) ?
    C4 C5 Fe1 . . 70.36(8) ?
    C1 C5 Fe1 . . 69.11(7) ?
    C4 C5 H5 . . 125.9 ?
    C1 C5 H5 . . 125.9 ?
    Fe1 C5 H5 . . 126.2 ?
    N1 C6 C1 . . 112.79(12) ?
    N1 C6 H6A . . 109.0 ?
    C1 C6 H6A . . 109.0 ?
    N1 C6 H6B . . 109.0 ?
    C1 C6 H6B . . 109.0 ?
    H6A C6 H6B . . 107.8 ?
    N3 C7 C8 . . 108.55(12) ?
    N3 C7 C9 . . 122.77(12) ?
    C8 C7 C9 . . 128.62(13) ?
    N1 C8 C7 . . 104.22(12) ?
    N1 C8 H8 . . 127.9 ?
    C7 C8 H8 . . 127.9 ?
    N4 C9 C10 . . 122.94(12) ?
    N4 C9 C7 . . 115.54(12) ?
    C10 C9 C7 . . 121.50(12) ?
    C11 C10 C9 . . 118.52(13) ?
    C11 C10 H10 . . 120.7 ?
    C9 C10 H10 . . 120.7 ?
    C10 C11 C12 . . 119.08(13) ?
    C10 C11 H11 . . 120.5 ?
    C12 C11 H11 . . 120.5 ?
    C13 C12 C11 . . 118.35(13) ?
    C13 C12 H12 . . 120.8 ?
    C11 C12 H12 . . 120.8 ?
    N4 C13 C12 . . 123.89(14) ?
    N4 C13 H13 . . 118.1 ?
    C12 C13 H13 . . 118.1 ?
loop_
    _geom_torsion_atom_site_label_1
    _geom_torsion_atom_site_label_2
    _geom_torsion_atom_site_label_3
    _geom_torsion_atom_site_label_4
    _geom_torsion_site_symmetry_1
    _geom_torsion_site_symmetry_2
    _geom_torsion_site_symmetry_3
    _geom_torsion_site_symmetry_4
    _geom_torsion
    _geom_torsion_publ_flag
    C8 N1 N2 N3 . . . . 0.31(16) ?
    C6 N1 N2 N3 . . . . -179.79(12) ?
    N1 N2 N3 C7 . . . . -0.34(15) ?
    C5 C1 C2 C3 . . . . 0.44(14) ?
    C6 C1 C2 C3 . . . . -177.96(12) ?
    Fe1 C1 C2 C3 . . . . -59.84(9) ?
    C5 C1 C2 Fe1 . . . . 60.28(9) ?
    C6 C1 C2 Fe1 . . . . -118.12(13) ?
    C1 C2 C3 C4 . . . . -0.26(15) ?
    Fe1 C2 C3 C4 . . . . -59.29(9) ?
    C1 C2 C3 Fe1 . . . . 59.03(9) ?
    C2 C3 C4 C5 . . . . -0.02(15) ?
    Fe1 C3 C4 C5 . . . . -58.82(9) ?
    C2 C3 C4 Fe1 . . . . 58.81(9) ?
    C3 C4 C5 C1 . . . . 0.29(15) ?
    Fe1 C4 C5 C1 . . . . -58.92(9) ?
    C3 C4 C5 Fe1 . . . . 59.21(9) ?
    C2 C1 C5 C4 . . . . -0.45(14) ?
    C6 C1 C5 C4 . . . . 177.97(12) ?
    Fe1 C1 C5 C4 . . . . 59.70(9) ?
    C2 C1 C5 Fe1 . . . . -60.15(9) ?
    C6 C1 C5 Fe1 . . . . 118.27(13) ?
    C8 N1 C6 C1 . . . . -91.24(19) ?
    N2 N1 C6 C1 . . . . 88.89(17) ?
    C5 C1 C6 N1 . . . . 96.79(18) ?
    C2 C1 C6 N1 . . . . -85.10(18) ?
    Fe1 C1 C6 N1 . . . . -174.35(11) ?
    N2 N3 C7 C8 . . . . 0.26(16) ?
    N2 N3 C7 C9 . . . . -177.32(12) ?
    N2 N1 C8 C7 . . . . -0.15(15) ?
    C6 N1 C8 C7 . . . . 179.97(13) ?
    N3 C7 C8 N1 . . . . -0.06(15) ?
    C9 C7 C8 N1 . . . . 177.33(13) ?
    C13 N4 C9 C10 . . . . 0.0(2) ?
    C13 N4 C9 C7 . . . . -178.92(12) ?
    N3 C7 C9 N4 . . . . 167.64(13) ?
    C8 C7 C9 N4 . . . . -9.4(2) ?
    N3 C7 C9 C10 . . . . -11.3(2) ?
    C8 C7 C9 C10 . . . . 171.60(13) ?
    N4 C9 C10 C11 . . . . 1.4(2) ?
    C7 C9 C10 C11 . . . . -179.75(12) ?
    C9 C10 C11 C12 . . . . -1.7(2) ?
    C10 C11 C12 C13 . . . . 0.8(2) ?
    C9 N4 C13 C12 . . . . -1.1(2) ?
    C11 C12 C13 N4 . . . . 0.6(2) ?
loop_
    _geom_hbond_atom_site_label_D
    _geom_hbond_atom_site_label_H
    _geom_hbond_atom_site_label_A
    _geom_hbond_site_symmetry_A
    _geom_hbond_distance_DH
    _geom_hbond_distance_HA
    _geom_hbond_distance_DA
    _geom_hbond_angle_DHA
    _geom_hbond_publ_flag
    C8 H8 N3 1_455 0.95 2.68 3.601(2) 162.6 yes
    C5 H5 N2 1_455 0.95 2.51 3.4240(19) 160.4 yes
    C3 H3 N4 1_565 0.95 2.73 3.4625(19) 135.0 yes
    C12 H12 Cp~centroid~ 2_755 0.95 2.692 3.4861(15) 141.5 yes
_shelx_space_group_comment
;
The symmetry employed for this shelxl refinement is uniquely defined
by the following loop, which should always be used as a source of
symmetry information in preference to the above space-group names.
They are only intended as comments.
;
_shelx_estimated_absorpt_T_min     0.919
_shelx_estimated_absorpt_T_max     0.945
_shelx_hkl_file
;
   2   0   0   17.51    0.34
   3   0   0   22.11    0.45
  -4   0   0    5.79    0.40
   4   0   0    5.72    0.28
  -5   0   0    4.74    0.41
   5   0   0    4.50    0.33
  -6   0   0   10.29    0.62
   6   0   0    9.21    0.47
  -7   0   0    8.09    0.62
   7   0   0    7.27    0.51
  -8   0   0    1.54    0.50
   8   0   0    1.21    0.38
   8  -1   0    0.85    0.37
  -8   1   0    0.61    0.45
   7  -1   0    7.21    0.53
  -7   1   0    7.07    0.60
   6  -1   0   14.59    0.55
  -6   1   0   13.94    0.67
   5  -1   0    4.71    0.33
  -5   1   0    4.70    0.41
   4  -1   0   31.21    0.63
  -4   1   0   32.11    0.76
   3  -1   0   23.39    0.47
  -3   1   0   23.21    0.57
   2  -1   0   42.69    0.66
  -2   1   0   43.52    0.72
  -2   1   0   41.96    0.74
   1  -1   0  119.10    1.62
  -1   1   0  122.82    1.65
  -1   1   0  121.19    1.66
   1   1   0 1000.00   13.17
   2   1   0   57.78    0.87
   3   1   0   14.36    0.36
   4   1   0   28.83    0.60
  -5  -1   0    6.28    0.48
   5   1   0    5.55    0.35
  -6  -1   0   13.64    0.70
   6   1   0   12.53    0.52
  -7  -1   0    1.54    0.43
   7   1   0    0.92    0.32
  -8  -1   0    0.88    0.48
   8   1   0    1.68    0.37
   8  -2   0    8.29    0.59
   7  -2   0    0.18    0.28
  -7   2   0    0.83    0.37
   6  -2   0    0.52    0.25
  -6   2   0    0.01    0.30
   5  -2   0   20.75    0.58
  -5   2   0   20.40    0.68
   4  -2   0    2.17    0.22
  -4   2   0    1.69    0.26
   3  -2   0  198.15    2.72
  -3   2   0  194.14    2.80
  -3   2   0  196.43    2.77
   2  -2   0   23.13    0.44
  -2   2   0   22.81    0.48
  -2   2   0   23.90    0.47
   1  -2   0   52.84    0.79
  -1   2   0   53.01    0.78
  -1   2   0   51.89    0.78
   0  -2   0   86.44    1.20
   0   2   0   85.10    1.20
  -1  -2   0   67.08    0.98
   1   2   0   67.68    0.98
  -2  -2   0    3.79    0.20
   2   2   0    3.74    0.21
  -3  -2   0    5.55    0.24
   3   2   0    6.03    0.26
   4   2   0   29.15    0.62
   5   2   0   30.92    0.71
  -6  -2   0    0.25    0.34
   6   2   0    0.69    0.25
  -7  -2   0    6.00    0.60
   7   2   0    6.07    0.47
  -8  -2   0    0.05    0.46
   8   2   0   -0.09    0.33
   8  -3   0    1.25    0.41
   7  -3   0    9.36    0.62
   6  -3   0    6.65    0.49
  -6   3   0    7.18    0.53
   5  -3   0    1.08    0.25
  -5   3   0    1.05    0.28
   4  -3   0   26.37    0.62
  -4   3   0   26.35    0.68
   3  -3   0    7.47    0.31
  -3   3   0    6.95    0.32
  -3   3   0    7.20    0.33
   2  -3   0  149.52    2.08
  -2   3   0  144.44    2.08
  -2   3   0  147.32    2.06
   1  -3   0   38.77    0.66
  -1   3   0   41.15    0.63
  -1   3   0   38.75    0.64
   0  -3   0   42.01    0.69
   0   3   0   41.70    0.69
  -1  -3   0   12.62    0.32
   1   3   0   12.96    0.33
  -2  -3   0    0.58    0.13
  -2  -3   0    0.35    0.12
   2   3   0    0.43    0.13
  -3  -3   0   83.90    1.25
   3   3   0   82.65    1.30
  -4  -3   0    0.57    0.15
   4   3   0    0.22    0.16
   5   3   0    4.89    0.34
   6   3   0   11.01    0.51
  -7  -3   0   12.74    0.83
   7   3   0   12.52    0.62
  -8  -3   0    0.19    0.47
   8   3   0    0.15    0.36
   7  -4   0    3.70    0.45
   6  -4   0    0.40    0.30
   5  -4   0    4.31    0.36
  -5   4   0    4.85    0.40
   4  -4   0    1.68    0.24
  -4   4   0    1.25    0.25
   3  -4   0   39.52    0.77
  -3   4   0   38.81    0.74
  -3   4   0   39.16    0.77
   2  -4   0   13.90    0.40
  -2   4   0   13.89    0.33
  -2   4   0   13.74    0.37
  -2   4   0   14.07    0.36
   1  -4   0   10.39    0.34
  -1   4   0   10.18    0.30
   0  -4   0    9.68    0.32
   0   4   0    9.04    0.30
  -1  -4   0   39.43    0.71
   1   4   0   40.64    0.71
  -2  -4   0   52.87    0.89
   2   4   0   53.87    0.91
  -3  -4   0    1.26    0.18
   3   4   0    1.15    0.18
  -4  -4   0   52.43    0.91
   4   4   0   54.28    1.00
   5   4   0    5.03    0.35
   6   4   0   -0.09    0.23
  -7  -4   0    4.18    0.58
   7   4   0    4.20    0.45
  -8  -4   0    5.71    0.71
   8   4   0    7.60    0.61
   7  -5   0    4.06    0.49
   6  -5   0   11.23    0.64
   5  -5   0   -0.37    0.23
   4  -5   0    0.49    0.24
  -4   5   0    0.29    0.22
   3  -5   0    1.63    0.24
  -3   5   0    1.86    0.23
  -3   5   0    1.66    0.21
   2  -5   0   39.95    0.79
  -2   5   0   40.17    0.71
  -2   5   0   39.41    0.69
   1  -5   0   20.85    0.51
  -1   5   0   20.75    0.47
   0  -5   0   15.04    0.43
   0   5   0   14.52    0.40
  -1  -5   0    0.83    0.17
   1   5   0    0.83    0.16
  -2  -5   0    8.90    0.34
   2   5   0    9.87    0.36
  -3  -5   0   63.73    1.08
  -3  -5   0   63.25    1.08
   3   5   0   64.99    1.13
  -4  -5   0   41.67    0.80
   4   5   0   41.16    0.87
   5   5   0    2.28    0.29
   6   5   0   10.21    0.56
   7   5   0    0.29    0.31
  -8  -5   0    2.72    0.60
   8   5   0    3.22    0.49
   7  -6   0    1.38    0.43
   6  -6   0    7.74    0.56
   5  -6   0    1.67    0.34
   4  -6   0    9.18    0.50
   3  -6   0    3.33    0.31
  -3   6   0    3.81    0.27
   2  -6   0    0.32    0.20
  -2   6   0    0.05    0.13
  -2   6   0    0.10    0.15
   1  -6   0    0.66    0.20
  -1   6   0    0.70    0.16
   0  -6   0   68.40    1.17
   0   6   0   67.87    1.14
  -1  -6   0    9.40    0.38
   1   6   0    8.98    0.36
  -2  -6   0   10.62    0.40
   2   6   0   11.78    0.42
  -3  -6   0   27.88    0.65
   3   6   0   28.28    0.68
  -4  -6   0   13.88    0.48
   4   6   0   13.82    0.52
   5   6   0   39.08    0.94
   6   6   0    5.69    0.44
   7   6   0    4.49    0.47
  -8  -6   0   -0.13    0.52
   8   6   0   -0.60    0.40
   6  -7   0    1.33    0.43
   5  -7   0   10.94    0.66
   4  -7   0    2.07    0.35
   3  -7   0    8.20    0.51
   2  -7   0   10.88    0.48
  -2   7   0   10.32    0.36
   1  -7   0    0.78    0.23
  -1   7   0    0.40    0.17
   0  -7   0    1.18    0.23
   0   7   0    1.02    0.20
  -1  -7   0   54.00    1.04
   1   7   0   55.67    1.04
  -2  -7   0    4.53    0.32
   2   7   0    4.98    0.36
  -3  -7   0   23.28    0.63
  -4  -7   0   72.63    1.30
   4   7   0   73.59    1.38
   5   7   0    1.20    0.29
   6   7   0    4.37    0.46
   7   7   0    9.92    0.70
  -8  -7   0    2.97    0.63
   8   7   0    2.87    0.53
   6  -8   0    3.43    0.52
   5  -8   0    1.91    0.44
   4  -8   0    0.71    0.34
   3  -8   0   34.70    0.92
   2  -8   0    2.32    0.31
   1  -8   0    3.12    0.33
  -1   8   0    3.55    0.28
   0  -8   0   18.46    0.62
   0   8   0   18.89    0.56
  -1  -8   0   30.65    0.77
   1   8   0   29.18    0.74
  -2  -8   0   32.61    0.79
   2   8   0   30.43    0.79
  -3  -8   0    7.82    0.46
   3   8   0    8.03    0.47
  -4  -8   0    9.18    0.50
   4   8   0    8.71    0.52
   5   8   0   31.74    0.91
   6   8   0    1.92    0.40
   7   8   0    6.53    0.60
   8   8   0    1.34    0.50
   5  -9   0    9.32    0.67
   4  -9   0   12.23    0.72
   3  -9   0    9.38    0.62
   2  -9   0   16.39    0.68
   1  -9   0   10.07    0.58
   0  -9   0    1.10    0.30
   0   9   0    0.78    0.23
  -1  -9   0   70.73    1.39
   1   9   0   71.42    1.36
  -2  -9   0   15.61    0.61
   2   9   0   16.05    0.61
  -3  -9   0   29.63    0.83
  -4  -9   0    2.58    0.35
  -4  -9   0    2.57    0.36
   4   9   0    2.61    0.37
   5   9   0    2.49    0.37
   6   9   0    1.15    0.39
   7   9   0    4.09    0.55
   8   9   0   10.45    0.76
   5 -10   0    0.99    0.48
   4 -10   0    6.65    0.60
   3 -10   0   18.99    0.83
   2 -10   0    1.47    0.36
   1 -10   0    0.69    0.32
   0 -10   0    9.94    0.60
   0  10   0    9.63    0.50
  -1 -10   0    1.38    0.34
   1  10   0    1.26    0.27
  -2 -10   0   73.90    1.47
   2  10   0   73.37    1.46
  -3 -10   0    0.80    0.30
   3  10   0    0.60    0.27
  -4 -10   0   23.55    0.81
  -4 -10   0   24.22    0.81
   4  10   0   25.31    0.86
   5  10   0    0.52    0.32
   6  10   0    0.02    0.38
   7  10   0    2.97    0.52
   4 -11   0    1.01    0.45
   3 -11   0    2.26    0.49
   2 -11   0   16.24    0.83
   1 -11   0    6.06    0.55
   0 -11   0    8.70    0.65
  -1 -11   0    0.72    0.34
   1  11   0    0.19    0.26
  -2 -11   0    0.36    0.32
   2  11   0    0.04    0.26
  -3 -11   0   17.58    0.77
   3  11   0   16.07    0.73
  -4 -11   0    3.08    0.43
  -4 -11   0    3.06    0.45
   4  11   0    2.85    0.44
   5  11   0    7.71    0.67
   6  11   0    4.58    0.57
   7  11   0    0.29    0.47
   3 -12   0    2.42    0.55
   2 -12   0    0.26    0.44
   1 -12   0   25.11    1.01
   0 -12   0   -0.61    0.34
  -1 -12   0   20.90    0.88
   1  12   0   20.66    0.78
  -2 -12   0    0.37    0.39
   2  12   0    0.55    0.33
  -3 -12   0    1.22    0.41
   3  12   0    1.04    0.39
  -4 -12   0    2.65    0.45
   4  12   0    1.89    0.46
   5  12   0    2.82    0.50
   6  12   0    3.69    0.61
   2 -13   0    1.09    0.51
   1 -13   0   -0.80    0.43
   0 -13   0   20.02    1.01
  -1 -13   0    0.54    0.44
  -2 -13   0    0.07    0.44
   2  13   0    0.55    0.38
  -3 -13   0    6.72    0.63
   3  13   0    4.07    0.54
  -4 -13   0   -0.64    0.37
   4  13   0    0.87    0.44
   5  13   0    7.01    0.67
   1 -14   0    1.70    0.55
   0 -14   0   -0.14    0.49
  -1 -14   0    5.26    0.65
  -2 -14   0    3.98    0.63
  -3 -14   0    1.32    0.50
   3  14   0    0.13    0.43
  -4 -14   0    5.04    0.81
  -4 -14   0    4.40    0.79
   4  14   0    6.06    0.69
   4  14  -1   -0.21    0.45
   3  14  -1    0.38    0.46
  -3 -14   1    0.61    0.50
   2  14  -1   -0.18    0.38
  -2 -14   1    0.42    0.51
  -1 -14   1    3.75    0.62
   0 -14   1    1.06    0.54
   5  13  -1    3.71    0.60
   4  13  -1    7.63    0.71
   3  13  -1    0.64    0.40
  -3 -13   1    0.14    0.40
   2  13  -1    1.02    0.42
  -2 -13   1    0.68    0.47
  -1 -13   1   -0.08    0.42
   0 -13   1   14.28    0.94
   1 -13   1    3.80    0.59
   2 -13   1    8.16    0.78
   6  12  -1   -0.29    0.45
   5  12  -1    7.35    0.69
   4  12  -1    8.01    0.70
  -4 -12   1    5.85    0.84
   3  12  -1    0.82    0.36
  -3 -12   1   -0.24    0.36
   2  12  -1   14.30    0.73
  -2 -12   1   14.69    0.83
   1  12  -1    0.38    0.32
  -1 -12   1   -0.35    0.35
   0 -12   1    0.42    0.39
   1 -12   1   13.72    0.85
   2 -12   1   17.90    0.97
   3 -12   1    2.20    0.56
   7  11  -1    6.33    0.69
   6  11  -1    0.28    0.44
   5  11  -1    5.06    0.58
   4  11  -1    2.30    0.46
  -4 -11   1    1.86    0.38
   3  11  -1    5.72    0.52
  -3 -11   1    5.37    0.49
   2  11  -1   -0.03    0.27
  -2 -11   1    0.38    0.33
   1  11  -1   29.74    0.91
  -1 -11   1   31.19    0.99
   0  11  -1    9.20    0.57
   0 -11   1    8.88    0.66
   1 -11   1    1.88    0.42
   2 -11   1   11.71    0.79
   3 -11   1    3.21    0.52
   4 -11   1    4.62    0.61
   7  10  -1   16.72    0.97
   6  10  -1    6.90    0.65
   5  10  -1    1.23    0.38
   4  10  -1    5.19    0.47
  -4 -10   1    6.74    0.50
  -4 -10   1    6.36    0.48
   3  10  -1    4.31    0.41
  -3 -10   1    5.38    0.44
   2  10  -1    1.53    0.36
  -2 -10   1    0.87    0.31
   1  10  -1   20.27    0.71
  -1 -10   1   20.64    0.77
   0  10  -1    8.86    0.52
   0 -10   1    8.66    0.61
   1 -10   1    9.86    0.63
   2 -10   1   10.09    0.67
   3 -10   1   25.54    0.96
   4 -10   1    3.99    0.55
   5 -10   1    5.10    0.63
   7   9  -1    5.59    0.60
   6   9  -1    6.23    0.56
   5   9  -1    9.79    0.63
   4   9  -1   11.29    0.60
  -4  -9   1   11.53    0.56
  -4  -9   1   10.84    0.58
   3   9  -1    7.80    0.53
  -3  -9   1    7.58    0.50
   2   9  -1    9.88    0.53
  -2  -9   1   10.68    0.55
   1   9  -1    7.78    0.48
  -1  -9   1    8.11    0.51
   0   9  -1    9.79    0.48
   0  -9   1    9.42    0.56
  -1   9  -1    8.38    0.46
   1  -9   1    7.28    0.53
   2  -9   1    0.18    0.29
   3  -9   1   10.42    0.67
   4  -9   1   18.66    0.84
   5  -9   1    0.17    0.42
   8   8  -1    0.52    0.49
  -8  -8   1    0.05    0.54
   7   8  -1   22.71    0.95
   6   8  -1   11.54    0.70
   5   8  -1    0.76    0.29
   4   8  -1    9.88    0.55
  -4  -8   1   10.21    0.51
  -4  -8   1   10.21    0.49
   3   8  -1   10.46    0.52
  -3  -8   1   11.21    0.50
   2   8  -1   21.97    0.67
  -2  -8   1   23.56    0.67
   1   8  -1   18.19    0.60
  -1  -8   1   18.65    0.61
   0   8  -1   26.70    0.71
   0  -8   1   26.95    0.75
  -1   8  -1   11.42    0.47
   1  -8   1   10.89    0.52
   2  -8   1    9.80    0.54
   3  -8   1    0.20    0.28
   4  -8   1    6.80    0.53
   5  -8   1    6.43    0.57
   6  -8   1   10.89    0.75
   8   7  -1   10.61    0.72
  -8  -7   1   13.95    1.04
   7   7  -1   -0.10    0.36
   6   7  -1   10.29    0.62
   5   7  -1    8.79    0.54
   4   7  -1   22.62    0.70
  -4  -7   1   21.73    0.62
   3   7  -1   13.53    0.52
  -3  -7   1   13.95    0.49
   2   7  -1    0.63    0.20
  -2  -7   1    0.31    0.19
   1   7  -1   24.87    0.65
  -1  -7   1   25.86    0.66
   0   7  -1   22.19    0.60
   0  -7   1   22.40    0.63
  -1   7  -1   13.52    0.47
   1  -7   1   13.44    0.52
  -2   7  -1    5.16    0.33
   2  -7   1    5.88    0.43
   3  -7   1    2.63    0.34
   4  -7   1    0.86    0.32
   5  -7   1    8.26    0.58
   6  -7   1   10.42    0.70
   8   6  -1    1.15    0.45
  -8  -6   1    0.76    0.52
   7   6  -1    7.80    0.57
  -7  -6   1    6.89    0.69
   6   6  -1    1.82    0.34
   5   6  -1   10.04    0.51
   4   6  -1    5.55    0.40
  -4  -6   1    5.68    0.36
   3   6  -1   16.47    0.53
  -3  -6   1   16.11    0.48
   2   6  -1   47.56    0.93
  -2  -6   1   46.61    0.89
   1   6  -1   -0.12    0.16
  -1  -6   1   -0.19    0.17
   0   6  -1    2.49    0.23
   0  -6   1    2.44    0.25
  -1   6  -1   15.14    0.46
   1  -6   1   14.83    0.49
  -2   6  -1    2.74    0.23
  -2   6  -1    2.69    0.20
   2  -6   1    3.46    0.31
   3  -6   1    0.15    0.22
   4  -6   1   13.16    0.58
   5  -6   1    0.15    0.30
   6  -6   1    6.78    0.57
   7  -6   1   18.68    0.92
   8   5  -1    2.13    0.44
  -8  -5   1    1.83    0.57
   7   5  -1    9.86    0.62
  -7  -5   1    9.89    0.77
   6   5  -1    1.51    0.31
   5   5  -1    1.96    0.29
   4   5  -1   45.10    0.92
  -4  -5   1   45.48    0.83
   3   5  -1   14.92    0.47
  -3  -5   1   15.66    0.44
  -3  -5   1   15.17    0.42
   2   5  -1    1.33    0.20
  -2  -5   1    1.27    0.18
   1   5  -1   20.65    0.51
  -1  -5   1   18.97    0.48
   0   5  -1    6.81    0.31
   0  -5   1    6.46    0.32
  -1   5  -1    0.34    0.15
   1  -5   1    0.36    0.16
  -2   5  -1   29.73    0.61
  -2   5  -1   29.60    0.52
   2  -5   1   29.25    0.68
  -3   5  -1    7.06    0.32
   3  -5   1    6.74    0.40
  -4   5  -1    0.10    0.31
   4  -5   1    0.22    0.24
   5  -5   1   33.66    0.90
   6  -5   1    4.93    0.49
   7  -5   1    4.53    0.53
   8   4  -1    1.22    0.41
  -8  -4   1    0.82    0.50
   7   4  -1    2.96    0.40
  -7  -4   1    4.19    0.58
   6   4  -1    0.91    0.27
   5   4  -1   29.03    0.72
   4   4  -1   10.72    0.41
  -4  -4   1   10.22    0.33
   3   4  -1   73.72    1.21
  -3  -4   1   73.83    1.15
   2   4  -1    3.51    0.25
  -2  -4   1    3.17    0.22
   1   4  -1   23.30    0.51
  -1  -4   1   24.34    0.50
   0   4  -1   13.81    0.38
   0  -4   1   13.69    0.39
  -1   4  -1    4.64    0.25
  -1   4  -1    4.83    0.17
   1  -4   1    4.83    0.28
  -2   4  -1   12.95    0.32
  -2   4  -1   12.70    0.30
  -2   4  -1   13.18    0.36
   2  -4   1   12.53    0.41
  -3   4  -1   81.25    1.25
  -3   4  -1   82.71    1.29
   3  -4   1   82.48    1.36
  -4   4  -1   13.09    0.47
   4  -4   1   12.77    0.50
  -5   4  -1    0.06    0.25
   5  -4   1    0.39    0.26
   6  -4   1   21.43    0.77
   7  -4   1    8.57    0.60
   8   3  -1   -0.09    0.32
  -8  -3   1   -0.29    0.45
   7   3  -1    2.07    0.35
  -7  -3   1    2.86    0.52
   6   3  -1    9.91    0.49
  -6  -3   1    9.16    0.66
   5   3  -1    9.30    0.42
   4   3  -1   79.64    1.30
   3   3  -1  105.20    1.58
  -3  -3   1  105.64    1.51
   2   3  -1   59.46    0.95
  -2  -3   1   59.48    0.92
   1   3  -1   10.15    0.30
  -1  -3   1   10.07    0.29
   0   3  -1  165.01    2.28
   0  -3   1  163.18    2.28
  -1   3  -1    5.44    0.25
   1  -3   1    5.09    0.25
  -2   3  -1    0.75    0.14
  -2   3  -1    0.52    0.12
  -2   3  -1    0.72    0.13
   2  -3   1    0.53    0.15
  -3   3  -1   54.52    0.88
  -3   3  -1   55.64    0.95
   3  -3   1   55.62    0.97
  -4   3  -1   45.01    0.91
   4  -3   1   44.97    0.89
  -5   3  -1    8.55    0.48
   5  -3   1    8.37    0.46
  -6   3  -1    1.98    0.35
   6  -3   1    3.45    0.38
   7  -3   1    9.97    0.65
   8  -3   1    0.43    0.41
   8   2  -1    0.67    0.35
  -8  -2   1    1.31    0.50
   7   2  -1    4.58    0.41
  -7  -2   1    4.46    0.57
   6   2  -1   26.45    0.71
  -6  -2   1   27.30    0.94
   5   2  -1    5.84    0.35
  -5  -2   1    6.09    0.47
   4   2  -1    8.18    0.32
   3   2  -1   10.75    0.32
   2   2  -1  164.55    2.26
   1   2  -1  111.44    1.57
  -1  -2   1  113.21    1.50
  -1  -2   1  112.69    1.55
   0   2  -1  291.88    3.90
   0  -2   1  295.19    3.90
  -1   2  -1    5.57    0.16
  -1   2  -1    5.51    0.22
   1  -2   1    5.67    0.24
  -2   2  -1   44.62    0.73
  -2   2  -1   45.93    0.74
   2  -2   1   44.40    0.75
  -3   2  -1   13.09    0.40
  -3   2  -1   12.59    0.32
   3  -2   1   12.05    0.37
  -4   2  -1   22.79    0.62
   4  -2   1   22.53    0.56
  -5   2  -1    5.72    0.44
   5  -2   1    5.61    0.39
  -6   2  -1    4.13    0.42
   6  -2   1    3.97    0.38
  -7   2  -1    5.40    0.54
   7  -2   1    5.87    0.49
   8  -2   1    6.20    0.56
   8   1  -1    0.20    0.33
  -8  -1   1    0.51    0.45
   7   1  -1   11.16    0.56
  -7  -1   1   12.54    0.78
   6   1  -1   12.84    0.51
  -6  -1   1   12.51    0.69
   5   1  -1   67.33    1.14
  -5  -1   1   66.88    1.37
   4   1  -1    5.05    0.26
  -4  -1   1    5.15    0.40
   3   1  -1   99.17    1.43
   2   1  -1    0.63    0.10
   1   1  -1   11.16    0.23
  -1  -1   1   11.47    0.30
   0   1  -1  221.90    2.92
   0  -1   1  222.45    2.90
   0  -1   1  216.26    2.88
  -1   1  -1  580.68    7.54
   1  -1   1  573.18    7.65
  -2   1  -1   35.03    0.59
   2  -1   1   35.06    0.60
  -3   1  -1    6.11    0.23
   3  -1   1    6.13    0.27
  -4   1  -1   34.12    0.79
   4  -1   1   36.37    0.72
  -5   1  -1    0.63    0.27
   5  -1   1    0.49    0.21
  -6   1  -1    4.92    0.46
   6  -1   1    5.33    0.40
  -7   1  -1    0.63    0.39
   7  -1   1    0.90    0.33
  -8   1  -1    2.87    0.69
   8  -1   1    2.83    0.45
   8   0  -1   -0.86    0.28
  -8   0   1   -0.55    0.40
   7   0  -1    1.17    0.30
  -7   0   1    1.41    0.43
   6   0  -1   20.98    0.61
  -6   0   1   19.92    0.80
   5   0  -1   21.38    0.54
  -5   0   1   22.02    0.74
   4   0  -1   68.12    1.06
  -4   0   1   66.85    1.27
   3   0  -1   60.29    0.90
  -3   0   1   59.91    1.08
  -2   0   1   10.50    0.34
  -2   0   1   10.64    0.35
  -1   0   1  114.72    1.59
  -1   0   1  113.66    1.60
   0   0   1   54.34    0.75
  -1   0  -1  120.17    1.66
   1   0   1  119.07    1.63
  -2   0  -1    0.16    0.11
   2   0   1   -0.03    0.11
  -3   0  -1   72.68    1.08
   3   0   1   71.50    1.12
   4   0   1    4.64    0.28
  -5   0  -1    9.64    0.52
   5   0   1   10.15    0.44
  -6   0  -1    0.90    0.35
   6   0   1    0.89    0.27
  -7   0  -1    6.38    0.58
   7   0   1    8.31    0.56
  -8   0  -1    0.17    0.42
   8   0   1   -0.09    0.34
   8  -1  -1    7.71    0.54
  -8   1   1    7.65    0.70
   7  -1  -1    1.65    0.31
  -7   1   1    1.63    0.45
   6  -1  -1   11.82    0.48
  -6   1   1   10.98    0.64
   5  -1  -1    6.83    0.35
  -5   1   1    7.00    0.51
   4  -1  -1   23.03    0.49
  -4   1   1   23.57    0.66
   3  -1  -1   43.05    0.67
  -3   1   1   42.16    0.82
  -3   1   1   41.60    0.84
  -2   1   1  206.32    2.91
  -2   1   1  211.97    2.90
  -1   1   1   29.41    0.53
  -1   1   1   29.73    0.51
  -1  -1  -1  272.16    3.62
   1   1   1  276.65    3.63
  -2  -1  -1   12.91    0.32
   2   1   1   13.46    0.32
  -3  -1  -1   12.98    0.34
   3   1   1   12.56    0.36
  -4  -1  -1    0.65    0.14
   4   1   1    0.65    0.17
   5   1   1   26.85    0.67
  -6  -1  -1    1.94    0.39
   6   1   1    2.18    0.31
  -7  -1  -1    7.15    0.62
   7   1   1    6.30    0.47
  -8  -1  -1    3.07    0.54
   8   1   1    2.95    0.45
   8  -2  -1    3.41    0.44
  -8   2   1    3.24    0.60
   7  -2  -1    6.27    0.44
  -7   2   1    6.48    0.59
   6  -2  -1    2.36    0.29
  -6   2   1    2.17    0.39
   5  -2  -1   20.27    0.53
  -5   2   1   19.78    0.70
   4  -2  -1    8.46    0.31
  -4   2   1    8.38    0.45
  -4   2   1    7.91    0.43
   3  -2  -1   11.44    0.30
  -3   2   1   11.88    0.43
  -3   2   1   12.08    0.41
   2  -2  -1   57.99    0.83
  -2   2   1   57.30    0.96
  -2   2   1   56.35    0.93
   1  -2  -1   30.89    0.48
  -1   2   1   31.39    0.55
  -1   2   1   30.18    0.55
   0  -2  -1  373.58    4.90
  -1  -2  -1    4.27    0.21
  -2  -2  -1   53.45    0.85
   2   2   1   54.08    0.86
  -3  -2  -1   -0.01    0.13
   3   2   1    0.25    0.13
  -4  -2  -1   14.08    0.38
   4   2   1   13.97    0.43
   5   2   1   22.90    0.62
   6   2   1   13.86    0.56
  -7  -2  -1    6.79    0.62
   7   2   1    7.53    0.53
  -8  -2  -1    7.91    0.70
   8   2   1    7.01    0.57
   8  -3  -1    2.52    0.44
   7  -3  -1   10.08    0.58
  -7   3   1    9.14    0.71
   6  -3  -1   12.65    0.55
  -6   3   1   11.64    0.66
   5  -3  -1    7.72    0.41
  -5   3   1    8.28    0.52
   4  -3  -1   25.16    0.56
  -4   3   1   25.71    0.68
  -4   3   1   25.18    0.70
   3  -3  -1   46.51    0.78
  -3   3   1   45.92    0.87
  -3   3   1   47.43    0.91
   2  -3  -1   11.72    0.31
  -2   3   1   11.87    0.37
  -2   3   1   12.22    0.37
   1  -3  -1   72.63    1.07
  -1   3   1   73.13    1.10
   0  -3  -1   28.01    0.50
   0   3   1   27.35    0.48
  -1  -3  -1   19.20    0.41
   1   3   1   17.93    0.40
  -2  -3  -1   31.93    0.59
   2   3   1   31.94    0.60
  -3  -3  -1   35.20    0.66
   3   3   1   35.86    0.69
  -4  -3  -1    0.04    0.16
   4   3   1    0.30    0.18
   5   3   1    6.54    0.39
   6   3   1    0.04    0.24
   7   3   1    4.50    0.46
  -8  -3  -1    7.00    0.72
   8   3   1    8.67    0.64
   7  -4  -1    0.40    0.32
   6  -4  -1    9.50    0.53
  -6   4   1    8.37    0.60
   5  -4  -1   12.00    0.50
  -5   4   1   12.98    0.59
   4  -4  -1    7.42    0.37
  -4   4   1    7.24    0.42
  -4   4   1    7.22    0.44
   3  -4  -1   29.85    0.62
  -3   4   1   30.24    0.66
  -3   4   1   29.40    0.69
   2  -4  -1   57.21    0.92
  -2   4   1   55.71    0.95
  -2   4   1   56.08    0.96
   1  -4  -1    8.15    0.29
  -1   4   1    7.51    0.24
   0  -4  -1   99.13    1.46
   0   4   1  100.16    1.45
  -1  -4  -1   77.76    1.21
   1   4   1   80.98    1.21
  -2  -4  -1   32.28    0.63
   2   4   1   31.85    0.63
  -3  -4  -1   19.67    0.49
   3   4   1   20.19    0.51
  -4  -4  -1   59.04    1.01
   4   4   1   57.20    1.07
   5   4   1    6.60    0.41
   6   4   1    1.94    0.31
   7   4   1    6.15    0.49
  -8  -4  -1    6.16    0.71
   8   4   1    6.43    0.57
   7  -5  -1    3.31    0.45
   6  -5  -1    1.01    0.33
   5  -5  -1    3.34    0.34
  -5   5   1    4.19    0.40
   4  -5  -1    2.09    0.27
  -4   5   1    2.37    0.29
  -4   5   1    2.45    0.32
   3  -5  -1    7.61    0.37
  -3   5   1    7.27    0.38
  -3   5   1    7.02    0.38
   2  -5  -1   73.72    1.20
  -2   5   1   73.02    1.19
   1  -5  -1   13.76    0.41
  -1   5   1   13.18    0.33
   0  -5  -1   18.28    0.46
   0   5   1   18.59    0.43
  -1  -5  -1   33.22    0.65
   1   5   1   32.40    0.65
  -2  -5  -1   29.23    0.62
   2   5   1   29.46    0.63
  -3  -5  -1    0.38    0.17
   3   5   1    0.39    0.16
  -4  -5  -1   16.18    0.49
   4   5   1   15.89    0.52
   5   5   1   25.33    0.72
   6   5   1    5.26    0.45
   7   5   1   17.27    0.74
  -8  -5  -1    0.55    0.53
   8   5   1    0.10    0.40
   7  -6  -1    5.17    0.52
   6  -6  -1    0.17    0.32
   5  -6  -1    3.07    0.36
   4  -6  -1    4.99    0.37
  -4   6   1    4.91    0.36
  -4   6   1    3.89    0.37
   3  -6  -1   14.24    0.51
  -3   6   1   14.60    0.48
   2  -6  -1    6.42    0.37
  -2   6   1    6.21    0.32
   1  -6  -1  145.79    2.16
  -1   6   1  143.62    2.07
   0  -6  -1   11.88    0.42
   0   6   1   12.36    0.38
  -1  -6  -1   61.91    1.08
   1   6   1   61.41    1.06
  -2  -6  -1    3.59    0.29
   2   6   1    4.08    0.29
  -3  -6  -1    7.41    0.37
  -3  -6  -1    8.03    0.39
   3   6   1    8.15    0.40
  -4  -6  -1   23.96    0.63
   4   6   1   22.90    0.66
  -5  -6  -1   39.46    0.94
   5   6   1   38.49    0.94
   6   6   1    3.27    0.38
   7   6   1    0.54    0.33
   8   6   1   13.67    0.86
   6  -7  -1    3.05    0.44
   5  -7  -1    3.20    0.40
   4  -7  -1    1.07    0.29
   3  -7  -1    5.19    0.38
  -3   7   1    5.91    0.40
   2  -7  -1   56.84    1.10
  -2   7   1   58.07    1.03
   1  -7  -1    0.72    0.21
  -1   7   1    0.52    0.16
   0  -7  -1   59.14    1.11
   0   7   1   61.25    1.06
  -1  -7  -1   57.65    1.08
   1   7   1   57.69    1.05
  -2  -7  -1   38.31    0.83
   2   7   1   38.04    0.82
  -3  -7  -1    7.21    0.40
   3   7   1    7.24    0.41
  -4  -7  -1   14.43    0.54
   4   7   1   13.07    0.55
  -5  -7  -1    7.28    0.46
   5   7   1    6.98    0.49
   6   7   1   10.25    0.61
   7   7   1    8.53    0.65
   8   7   1    0.79    0.45
   6  -8  -1    3.15    0.49
   5  -8  -1    3.34    0.45
   4  -8  -1   40.52    1.02
   3  -8  -1    1.99    0.33
   2  -8  -1    9.39    0.51
  -2   8   1    9.94    0.45
   1  -8  -1    4.62    0.36
  -1   8   1    4.66    0.35
   0  -8  -1   14.32    0.54
   0   8   1   14.11    0.48
  -1  -8  -1   16.92    0.58
   1   8   1   16.44    0.54
  -2  -8  -1   68.17    1.28
   2   8   1   66.23    1.26
  -3  -8  -1   16.08    0.57
   3   8   1   15.04    0.57
  -4  -8  -1   14.66    0.59
   4   8   1   14.17    0.60
  -5  -8  -1    7.42    0.49
   5   8   1    7.10    0.53
   6   8   1    0.82    0.32
   7   8   1    0.10    0.36
   8   8   1    4.71    0.59
   5  -9  -1    9.23    0.65
   4  -9  -1    1.08    0.38
   3  -9  -1   38.48    1.01
   2  -9  -1   11.69    0.59
   1  -9  -1   20.78    0.71
   0  -9  -1    1.04    0.30
   0   9   1    0.92    0.22
  -1  -9  -1    4.27    0.38
   1   9   1    4.37    0.36
  -2  -9  -1   27.52    0.80
   2   9   1   27.92    0.76
  -3  -9  -1   24.60    0.76
   3   9   1   25.98    0.78
  -4  -9  -1   15.21    0.64
  -4  -9  -1   15.09    0.64
   4   9   1   15.14    0.65
  -5  -9  -1    3.18    0.40
   5   9   1    2.69    0.38
   6   9   1    2.49    0.43
   7   9   1    0.26    0.40
   8   9   1    0.89    0.47
   5 -10  -1    0.24    0.43
   4 -10  -1    0.46    0.42
   3 -10  -1    8.40    0.59
   2 -10  -1    6.89    0.53
   1 -10  -1    4.20    0.44
   0 -10  -1   19.54    0.73
   0  10   1   18.66    0.63
  -1 -10  -1   20.46    0.73
   1  10   1   21.25    0.68
  -2 -10  -1    1.78    0.35
   2  10   1    2.37    0.35
  -3 -10  -1   18.51    0.72
   3  10   1   17.37    0.70
  -4 -10  -1    3.90    0.43
  -4 -10  -1    2.91    0.40
   4  10   1    3.91    0.42
  -5 -10  -1    4.65    0.52
   5  10   1    4.63    0.47
   6  10   1    0.01    0.36
   7  10   1    2.93    0.57
   4 -11  -1    1.39    0.48
   3 -11  -1    0.61    0.43
   2 -11  -1    7.63    0.59
   1 -11  -1    6.12    0.52
   0 -11  -1    0.14    0.31
  -1 -11  -1   13.28    0.69
   1  11   1   13.97    0.61
  -2 -11  -1   26.95    0.92
   2  11   1   27.14    0.84
  -3 -11  -1    1.97    0.40
   3  11   1    1.40    0.33
  -4 -11  -1    3.03    0.42
  -4 -11  -1    2.15    0.39
   4  11   1    2.33    0.42
   5  11   1    3.65    0.48
   6  11   1    2.71    0.49
   7  11   1    4.82    0.62
   3 -12  -1    0.54    0.47
   2 -12  -1    0.41    0.44
   1 -12  -1    0.30    0.39
   0 -12  -1    6.14    0.58
  -1 -12  -1    4.67    0.52
  -2 -12  -1   11.98    0.77
   2  12   1   11.65    0.64
  -3 -12  -1    0.10    0.37
   3  12   1    0.27    0.33
  -4 -12  -1   11.29    0.76
  -4 -12  -1   11.52    0.76
   4  12   1   12.73    0.78
   5  12   1    3.84    0.54
   6  12   1    5.31    0.64
   2 -13  -1    1.45    0.51
   1 -13  -1    6.57    0.65
   0 -13  -1    4.12    0.57
  -1 -13  -1    3.12    0.52
  -2 -13  -1    6.29    0.63
   2  13   1    6.41    0.55
  -3 -13  -1    4.11    0.56
   3  13   1    4.24    0.52
  -4 -13  -1    1.23    0.46
  -4 -13  -1   -0.09    0.41
   4  13   1    1.80    0.49
   5  13   1    3.77    0.61
   1 -14  -1    2.51    0.59
   0 -14  -1    0.46    0.51
  -1 -14  -1   13.58    0.98
  -2 -14  -1    8.59    0.75
  -3 -14  -1    1.82    0.54
   3  14   1    1.08    0.42
  -4 -14  -1    0.55    0.47
  -4 -14  -1    0.01    0.44
   4  14   1   -0.21    0.44
   3  14  -2    6.37    0.74
  -3 -14   2    6.67    0.77
   2  14  -2    0.90    0.44
  -2 -14   2    0.08    0.50
  -1 -14   2   -0.58    0.47
   0 -14   2   15.66    1.10
   5  13  -2    0.83    0.51
   4  13  -2   10.52    0.83
   3  13  -2    1.41    0.48
  -3 -13   2    1.21    0.44
   2  13  -2    6.64    0.66
  -2 -13   2    6.42    0.66
   1  13  -2   10.83    0.72
  -1 -13   2   12.60    0.90
   0 -13   2    0.66    0.47
   1 -13   2   10.85    0.82
   2 -13   2    1.39    0.55
   6  12  -2    4.46    0.65
  -6 -12   2    4.14    0.59
   5  12  -2    2.28    0.56
   4  12  -2    2.08    0.47
   3  12  -2   13.91    0.81
  -3 -12   2   13.85    0.78
   2  12  -2    2.45    0.43
  -2 -12   2    2.36    0.47
   1  12  -2   12.73    0.72
  -1 -12   2   14.21    0.83
   0 -12   2    7.42    0.63
   1 -12   2   17.51    0.95
   2 -12   2   18.14    0.98
   3 -12   2    2.83    0.57
   6  11  -2    6.54    0.65
   5  11  -2    3.17    0.50
   4  11  -2   16.95    0.83
   3  11  -2    0.26    0.33
  -3 -11   2    0.57    0.32
   2  11  -2   12.88    0.70
  -2 -11   2   14.18    0.74
   1  11  -2    0.99    0.34
  -1 -11   2    1.15    0.38
   0  11  -2   22.88    0.80
   0 -11   2   22.80    0.91
   1 -11   2    1.13    0.42
   2 -11   2   13.97    0.84
   3 -11   2   50.97    1.41
   4 -11   2    0.58    0.49
   7  10  -2    6.51    0.66
  -7 -10   2    7.87    0.77
   6  10  -2    7.11    0.61
   5  10  -2    0.24    0.32
   4  10  -2    9.87    0.64
   3  10  -2   15.15    0.70
  -3 -10   2   16.79    0.69
   2  10  -2    1.50    0.33
  -2 -10   2    2.60    0.40
   1  10  -2   11.70    0.60
  -1 -10   2   11.82    0.64
   0  10  -2    1.85    0.33
   0 -10   2    1.75    0.39
  -1  10  -2    6.44    0.46
   1 -10   2    5.51    0.50
   2 -10   2   10.31    0.68
   3 -10   2    0.55    0.40
   4 -10   2   32.22    1.15
   5 -10   2    0.94    0.48
   7   9  -2    7.56    0.64
  -7  -9   2    7.24    0.76
   6   9  -2   12.35    0.76
   5   9  -2   17.72    0.77
   4   9  -2    1.76    0.33
   3   9  -2    2.36    0.33
  -3  -9   2    2.92    0.34
   2   9  -2   10.38    0.55
  -2  -9   2   11.32    0.56
   1   9  -2    8.45    0.51
  -1  -9   2    8.75    0.52
   0   9  -2   26.52    0.79
   0  -9   2   28.14    0.83
  -1   9  -2   10.65    0.53
   1  -9   2    9.03    0.57
   2  -9   2    0.31    0.30
   3  -9   2    6.64    0.54
   4  -9   2    2.09    0.44
   5  -9   2    3.11    0.53
   8   8  -2    5.23    0.61
  -8  -8   2    5.02    0.76
   7   8  -2   11.01    0.78
  -7  -8   2    9.98    0.81
   6   8  -2    6.12    0.54
   5   8  -2    0.97    0.31
   4   8  -2   16.20    0.65
   3   8  -2    0.05    0.22
  -3  -8   2   -0.05    0.21
   2   8  -2    0.09    0.23
  -2  -8   2    0.60    0.23
   1   8  -2   20.73    0.65
  -1  -8   2   19.23    0.64
   0   8  -2    6.41    0.43
   0  -8   2    6.62    0.46
  -1   8  -2   20.13    0.63
   1  -8   2   19.49    0.67
  -2   8  -2   14.34    0.56
   2  -8   2   13.72    0.62
   3  -8   2    2.09    0.38
   4  -8   2    0.53    0.34
   5  -8   2    7.94    0.64
   6  -8   2    3.61    0.57
   8   7  -2    2.51    0.49
  -8  -7   2    1.99    0.60
   7   7  -2   12.55    0.76
  -7  -7   2   14.09    0.91
   6   7  -2    1.54    0.37
   5   7  -2    9.89    0.56
   4   7  -2    1.24    0.29
   3   7  -2    0.65    0.22
  -3  -7   2    1.05    0.23
   2   7  -2   -0.41    0.19
  -2  -7   2   -0.04    0.18
   1   7  -2   15.03    0.54
  -1  -7   2   15.08    0.52
   0   7  -2   25.73    0.67
   0  -7   2   23.30    0.67
  -1   7  -2    2.55    0.27
   1  -7   2    2.68    0.30
  -2   7  -2    1.57    0.24
   2  -7   2    2.28    0.32
   3  -7   2   14.89    0.63
   4  -7   2    7.15    0.52
   5  -7   2    5.04    0.52
   6  -7   2    5.92    0.61
   8   6  -2    2.57    0.48
  -8  -6   2    2.59    0.62
   7   6  -2    4.05    0.48
  -7  -6   2    4.31    0.61
   6   6  -2   15.36    0.66
  -6  -6   2   13.98    0.81
   5   6  -2    0.43    0.24
   4   6  -2    3.82    0.33
   3   6  -2   47.08    0.96
  -3  -6   2   45.31    0.87
   2   6  -2    1.90    0.26
  -2  -6   2    1.47    0.20
   1   6  -2    0.32    0.17
  -1  -6   2    0.21    0.17
   0   6  -2   29.78    0.69
   0  -6   2   29.52    0.69
  -1   6  -2   11.47    0.43
   1  -6   2   11.30    0.47
  -2   6  -2   11.84    0.44
   2  -6   2   11.41    0.50
   3  -6   2    4.06    0.36
   4  -6   2   11.68    0.59
   5  -6   2    2.23    0.39
   6  -6   2   27.31    0.98
   7  -6   2    9.99    0.72
   8   5  -2    3.63    0.49
  -8  -5   2    2.88    0.63
   7   5  -2   -0.24    0.30
  -7  -5   2    0.56    0.44
   6   5  -2    0.72    0.29
  -6  -5   2    0.61    0.39
   5   5  -2    0.93    0.25
   4   5  -2   41.65    0.88
   3   5  -2    1.39    0.22
  -3  -5   2    1.38    0.18
  -3  -5   2    1.56    0.19
   2   5  -2   61.04    1.08
  -2  -5   2   60.64    1.03
   1   5  -2    0.35    0.16
  -1  -5   2    0.49    0.08
  -1  -5   2    0.54    0.15
   0   5  -2   10.38    0.39
   0  -5   2   10.96    0.39
  -1   5  -2    3.44    0.25
   1  -5   2    3.48    0.27
  -2   5  -2    3.40    0.25
   2  -5   2    2.69    0.27
  -3   5  -2   50.95    0.93
   3  -5   2   50.87    1.03
   4  -5   2    9.06    0.50
   5  -5   2   17.63    0.70
   6  -5   2    5.61    0.51
   7  -5   2   14.00    0.86
   8   4  -2    1.93    0.42
  -8  -4   2    0.95    0.52
   7   4  -2    8.16    0.57
  -7  -4   2    7.11    0.66
   6   4  -2    9.54    0.51
  -6  -4   2   10.38    0.70
   5   4  -2    3.37    0.31
  -5  -4   2    3.14    0.40
   4   4  -2    0.37    0.18
   3   4  -2  100.00    1.56
  -3  -4   2   99.16    1.46
   2   4  -2   50.45    0.89
  -2  -4   2   50.48    0.84
   1   4  -2   25.76    0.56
  -1  -4   2   26.17    0.54
   0   4  -2   14.05    0.24
   0   4  -2   13.27    0.40
   0  -4   2   14.19    0.40
  -1   4  -2   10.38    0.37
   1  -4   2    9.81    0.36
  -2   4  -2   20.70    0.51
   2  -4   2   21.43    0.55
  -3   4  -2    0.82    0.16
  -3   4  -2    0.43    0.16
   3  -4   2    0.13    0.20
  -4   4  -2   75.90    1.27
   4  -4   2   74.53    1.37
   5  -4   2    0.75    0.29
   6  -4   2   16.50    0.74
   7  -4   2   14.09    0.81
   8   3  -2    1.17    0.35
  -8  -3   2    1.07    0.52
   7   3  -2   12.93    0.61
  -7  -3   2   12.48    0.83
   6   3  -2    7.77    0.46
  -6  -3   2    6.26    0.57
   5   3  -2   50.68    0.97
  -5  -3   2   51.43    1.20
   4   3  -2    0.32    0.16
   3   3  -2   40.57    0.74
   2   3  -2   22.63    0.48
  -2  -3   2   22.67    0.44
   1   3  -2    3.33    0.23
  -1  -3   2    3.59    0.21
   0   3  -2  266.26    3.61
   0   3  -2  266.59    3.46
   0  -3   2  262.83    3.60
   0  -3   2  264.54    3.48
  -1   3  -2   28.15    0.57
   1  -3   2   28.66    0.58
  -2   3  -2    0.34    0.14
  -2   3  -2    0.33    0.10
   2  -3   2    0.32    0.15
  -3   3  -2   57.54    0.97
  -3   3  -2   57.28    0.95
   3  -3   2   58.70    1.04
  -4   3  -2   13.59    0.46
   4  -3   2   12.53    0.49
  -5   3  -2   24.88    0.70
   5  -3   2   24.02    0.71
   6  -3   2    0.65    0.31
   7  -3   2    3.87    0.48
   8  -3   2    9.72    0.71
   8   2  -2    0.33    0.33
  -8  -2   2    0.89    0.49
   7   2  -2    1.02    0.30
  -7  -2   2    0.96    0.44
   6   2  -2   26.97    0.70
  -6  -2   2   27.87    0.96
   5   2  -2   17.02    0.49
  -5  -2   2   16.71    0.70
   4   2  -2   67.13    1.09
  -4  -2   2   66.83    1.30
   3   2  -2   21.68    0.45
  -3  -2   2   20.71    0.59
   2   2  -2   84.57    1.24
  -2  -2   2   86.74    1.20
   1   2  -2  117.04    1.65
  -1  -2   2  116.86    1.63
  -1  -2   2  119.59    1.68
   0   2  -2  544.65    7.28
   0  -2   2  562.62    7.27
   0  -2   2  550.78    7.26
  -1   2  -2  360.26    4.83
   1  -2   2  362.37    4.83
  -2   2  -2   11.13    0.34
   2  -2   2   11.02    0.35
  -3   2  -2   19.25    0.47
  -3   2  -2   19.13    0.46
   3  -2   2   18.31    0.49
  -4   2  -2   35.51    0.77
  -4   2  -2   36.73    0.73
   4  -2   2   35.45    0.78
  -5   2  -2   18.59    0.62
   5  -2   2   18.31    0.60
  -6   2  -2    1.36    0.33
   6  -2   2    1.93    0.34
   7  -2   2    1.31    0.37
   8  -2   2    0.37    0.40
   8   1  -2    5.37    0.48
  -8  -1   2    4.94    0.66
   7   1  -2    0.90    0.27
  -7  -1   2    1.02    0.42
   6   1  -2    9.28    0.45
  -6  -1   2    9.74    0.65
   5   1  -2   28.81    0.62
  -5  -1   2   28.38    0.86
   4   1  -2   40.85    0.71
  -4  -1   2   38.37    0.91
   3   1  -2   84.70    1.21
  -3  -1   2   82.84    1.42
   2   1  -2   47.84    0.70
  -2  -1   2   48.03    0.86
  -2  -1   2   47.09    0.70
  -2  -1   2   48.13    0.87
   1   1  -2    1.26    0.11
  -1  -1   2    1.88    0.17
  -1  -1   2    1.12    0.16
   0   1  -2  686.92    9.33
   0  -1   2  700.87    9.23
   0  -1   2  698.73    9.26
   0  -1   2  718.71    9.32
  -1   1  -2  333.84    4.44
   1  -1   2  332.11    4.43
  -2   1  -2   11.79    0.34
   2  -1   2   11.88    0.33
  -3   1  -2    4.39    0.26
   3  -1   2    4.31    0.27
  -4   1  -2   16.85    0.43
   4  -1   2   16.70    0.50
  -5   1  -2   37.67    0.90
   5  -1   2   36.49    0.85
  -6   1  -2    3.78    0.41
   6  -1   2    3.81    0.38
  -7   1  -2    3.94    0.47
   7  -1   2    3.99    0.44
   8  -1   2    0.54    0.41
   8   0  -2    1.13    0.35
  -8   0   2    0.91    0.47
   7   0  -2   16.63    0.60
  -7   0   2   15.72    0.87
   6   0  -2   23.16    0.61
  -6   0   2   22.89    0.87
   5   0  -2    5.72    0.31
  -5   0   2    6.46    0.48
   4   0  -2   62.12    0.96
  -4   0   2   60.74    1.21
  -3   0   2   10.24    0.43
  -3   0   2   10.45    0.42
  -2   0   2   49.67    0.88
  -2   0   2   49.58    0.72
  -2   0   2   48.91    0.86
  -1   0   2   -0.09    0.13
   0   0  -2   34.01    0.52
  -1   0  -2  134.34    1.85
   1   0   2  134.20    1.85
  -2   0  -2   12.07    0.34
   2   0   2   13.06    0.34
  -3   0  -2    4.00    0.26
   3   0   2    4.02    0.25
  -4   0  -2    1.33    0.18
   4   0   2    1.73    0.21
   5   0   2    3.63    0.32
  -6   0  -2   34.97    0.99
   6   0   2   33.76    0.87
  -7   0  -2    4.40    0.52
   7   0   2    3.73    0.42
  -8   0  -2    5.63    0.62
   8   0   2    5.43    0.53
  -8   1   2    7.48    0.70
   7  -1  -2    1.50    0.29
  -7   1   2    1.22    0.42
   6  -1  -2   13.71    0.49
  -6   1   2   12.45    0.71
   5  -1  -2   45.25    0.82
  -5   1   2   46.26    1.09
   4  -1  -2    4.36    0.22
  -4   1   2    4.47    0.36
  -4   1   2    4.50    0.36
  -3   1   2  134.64    2.07
  -3   1   2  138.20    2.11
  -2   1   2    8.14    0.33
  -2   1   2    7.93    0.33
  -2   1   2    7.93    0.19
  -1   1   2   22.22    0.47
  -1   1   2   23.21    0.47
   0  -1  -2    2.43    0.14
  -1  -1  -2  200.22    2.68
   1   1   2  197.67    2.68
  -2  -1  -2   30.82    0.58
   2   1   2   31.92    0.58
  -3  -1  -2    0.86    0.16
   3   1   2    0.62    0.15
  -4  -1  -2   28.95    0.60
   4   1   2   28.90    0.65
   5   1   2    1.67    0.26
   6   1   2    3.54    0.38
  -7  -1  -2    9.56    0.73
   7   1   2   10.53    0.61
  -8  -1  -2   12.48    0.84
   8   1   2   12.33    0.77
  -8   2   2    0.24    0.45
   7  -2  -2    8.52    0.50
  -7   2   2    7.78    0.67
   6  -2  -2   21.00    0.59
  -6   2   2   19.43    0.81
   5  -2  -2    4.66    0.30
  -5   2   2    5.23    0.44
   4  -2  -2   12.51    0.34
  -4   2   2   12.03    0.52
  -4   2   2   12.44    0.54
  -3   2   2   10.14    0.42
  -3   2   2   10.03    0.42
  -2   2   2  127.83    1.87
  -2   2   2  121.65    1.87
   1  -2  -2    1.47    0.11
  -1   2   2    1.21    0.17
  -1   2   2    1.35    0.17
   0  -2  -2    5.54    0.19
  -1  -2  -2    6.35    0.24
   1   2   2    5.86    0.23
  -2  -2  -2    3.67    0.25
   2   2   2    3.98    0.24
  -3  -2  -2  107.71    1.61
   3   2   2  108.99    1.64
  -4  -2  -2    0.16    0.16
   4   2   2    0.07    0.17
   5   2   2    8.17    0.42
   6   2   2    3.21    0.37
   7   2   2    8.58    0.59
  -8  -2  -2    3.64    0.59
   8   2   2    3.76    0.50
   7  -3  -2    2.66    0.40
  -7   3   2    1.66    0.46
   6  -3  -2    4.45    0.35
  -6   3   2    4.35    0.50
   5  -3  -2   20.39    0.53
  -5   3   2   19.83    0.75
   4  -3  -2    2.51    0.20
  -4   3   2    2.54    0.32
  -4   3   2    2.80    0.32
   3  -3  -2   12.99    0.32
  -3   3   2   12.26    0.46
  -3   3   2   12.80    0.46
  -2   3   2    8.68    0.36
  -2   3   2    8.55    0.35
   1  -3  -2   35.53    0.57
  -1   3   2   35.76    0.66
   0  -3  -2   14.14    0.32
   0   3   2   14.24    0.33
  -1  -3  -2   73.47    1.12
   1   3   2   74.06    1.11
  -2  -3  -2    6.17    0.27
   2   3   2    6.03    0.27
  -3  -3  -2    7.97    0.33
   3   3   2    7.69    0.33
  -4  -3  -2   32.89    0.68
   4   3   2   32.18    0.72
  -5  -3  -2   23.81    0.61
   5   3   2   21.81    0.65
   6   3   2   -0.08    0.23
   7   3   2   14.72    0.70
  -8  -3  -2   11.90    0.88
   8   3   2   12.35    0.80
   6  -4  -2    9.13    0.51
  -6   4   2    9.20    0.66
   5  -4  -2    8.06    0.43
  -5   4   2    9.14    0.58
  -5   4   2    7.25    0.53
   4  -4  -2    0.08    0.17
  -4   4   2    0.34    0.26
  -4   4   2   -0.09    0.22
   3  -4  -2    5.35    0.28
  -3   4   2    4.59    0.35
  -3   4   2    4.93    0.35
   2  -4  -2  104.90    1.51
  -2   4   2  103.80    1.61
  -2   4   2  104.20    1.63
   1  -4  -2   55.73    0.88
   0  -4  -2    2.95    0.20
   0   4   2    2.57    0.19
  -1  -4  -2   71.41    1.13
   1   4   2   73.52    1.12
  -2  -4  -2    8.74    0.33
  -2  -4  -2    8.76    0.32
   2   4   2    8.50    0.33
  -3  -4  -2    2.22    0.23
   3   4   2    2.45    0.23
  -4  -4  -2   27.37    0.63
   4   4   2   27.13    0.67
  -5  -4  -2    2.92    0.28
   5   4   2    3.15    0.31
   6   4   2    9.80    0.55
   7   4   2    3.37    0.46
   8   4   2   22.02    0.94
   6  -5  -2    7.24    0.53
  -6   5   2    6.65    0.87
   5  -5  -2    1.50    0.28
  -5   5   2    2.14    0.36
  -5   5   2    1.60    0.34
   4  -5  -2   11.94    0.45
  -4   5   2   12.70    0.53
  -4   5   2   11.56    0.54
   3  -5  -2    0.54    0.18
  -3   5   2    0.81    0.24
  -3   5   2    0.92    0.23
   2  -5  -2   28.96    0.60
  -2   5   2   28.02    0.65
   1  -5  -2   82.53    1.28
   0  -5  -2  186.12    2.62
   0   5   2  186.26    2.58
  -1  -5  -2   14.64    0.41
   1   5   2   14.28    0.39
  -2  -5  -2   44.48    0.83
  -3  -5  -2    0.25    0.18
   3   5   2    0.46    0.18
  -4  -5  -2   -0.03    0.18
   4   5   2   -0.21    0.17
  -5  -5  -2   60.46    1.12
   5   5   2   61.98    1.22
   6   5   2    8.27    0.54
   7   5   2    1.61    0.36
   8   5   2    2.84    0.49
   6  -6  -2    0.40    0.31
   5  -6  -2   22.24    0.69
  -5   6   2   24.25    1.06
   4  -6  -2   21.25    0.62
  -4   6   2   21.35    0.68
  -4   6   2   22.66    0.71
   3  -6  -2    0.10    0.20
  -3   6   2    0.47    0.22
   2  -6  -2   28.20    0.64
  -2   6   2   28.65    0.67
   1  -6  -2   41.54    0.80
  -1   6   2   41.62    0.70
   0  -6  -2   29.93    0.65
   0   6   2   29.62    0.59
  -1  -6  -2   89.62    1.44
   1   6   2   89.97    1.42
  -2  -6  -2   15.10    0.47
   2   6   2   15.70    0.47
  -3  -6  -2   11.17    0.44
  -3  -6  -2   12.03    0.45
   3   6   2   11.40    0.44
  -4  -6  -2   11.87    0.48
   4   6   2   10.47    0.48
  -5  -6  -2    0.19    0.23
   5   6   2    0.17    0.25
   6   6   2   16.61    0.68
   7   6   2    6.40    0.58
   8   6   2    3.29    0.53
   6  -7  -2    0.93    0.36
   5  -7  -2    3.96    0.40
   4  -7  -2    6.37    0.43
   3  -7  -2  141.60    2.22
  -3   7   2  144.45    2.24
   2  -7  -2    4.43    0.33
  -2   7   2    4.18    0.31
   1  -7  -2   11.95    0.46
  -1   7   2   11.75    0.49
   0  -7  -2   29.23    0.69
   0   7   2   29.54    0.62
  -1  -7  -2   13.00    0.46
   1   7   2   13.17    0.43
  -2  -7  -2   27.78    0.68
   2   7   2   27.18    0.67
  -3  -7  -2    1.75    0.27
  -3  -7  -2    2.07    0.26
   3   7   2    1.83    0.25
  -4  -7  -2   10.57    0.51
   4   7   2   10.70    0.52
  -5  -7  -2   14.20    0.58
   5   7   2   12.42    0.59
   6   7   2    1.88    0.34
   7   7   2    4.28    0.54
   8   7   2    0.07    0.44
   6  -8  -2    0.26    0.38
   5  -8  -2    5.67    0.49
   4  -8  -2    7.32    0.49
   3  -8  -2    2.51    0.34
   2  -8  -2  103.49    1.73
  -2   8   2   99.42    1.67
   1  -8  -2   41.75    0.92
   0  -8  -2    0.03    0.21
   0   8   2    0.08    0.16
  -1  -8  -2   32.65    0.78
   1   8   2   31.77    0.73
  -2  -8  -2    2.48    0.31
   2   8   2    2.60    0.29
  -3  -8  -2   23.76    0.70
   3   8   2   24.71    0.70
  -4  -8  -2   -0.05    0.25
   4   8   2    0.40    0.25
  -5  -8  -2   18.09    0.66
   5   8   2   14.58    0.67
   6   8   2    1.39    0.36
   7   8   2    1.91    0.44
   8   8   2    5.94    0.70
   5  -9  -2    1.51    0.43
   4  -9  -2    4.93    0.48
   3  -9  -2    6.77    0.49
   2  -9  -2   14.79    0.64
   1  -9  -2   17.44    0.65
   0  -9  -2    5.31    0.40
   0   9   2    5.28    0.36
  -1  -9  -2    9.19    0.50
   1   9   2    9.16    0.45
  -2  -9  -2   45.05    1.03
   2   9   2   44.40    0.99
  -3  -9  -2    6.04    0.43
   3   9   2    6.19    0.46
  -4  -9  -2   12.03    0.61
   4   9   2   12.71    0.61
  -5  -9  -2    0.19    0.31
   5   9   2    0.61    0.31
   6   9   2    0.26    0.34
   7   9   2    3.86    0.51
   8   9   2   -0.17    0.47
   5 -10  -2    7.24    0.64
   4 -10  -2    7.35    0.59
   3 -10  -2    1.85    0.40
   2 -10  -2   15.46    0.71
   1 -10  -2    1.67    0.34
   0 -10  -2   14.93    0.67
  -1 -10  -2    3.13    0.37
   1  10   2    3.81    0.34
  -2 -10  -2   13.54    0.65
   2  10   2   12.83    0.58
  -3 -10  -2   23.32    0.79
   3  10   2   23.37    0.77
  -4 -10  -2    5.02    0.47
  -4 -10  -2    2.84    0.40
   4  10   2    4.61    0.46
  -5 -10  -2    5.01    0.49
   5  10   2    4.73    0.47
   6  10   2    0.63    0.41
   7  10   2    5.39    0.65
   4 -11  -2    0.89    0.45
   3 -11  -2    4.03    0.51
   2 -11  -2    2.07    0.44
   1 -11  -2   26.90    0.92
   0 -11  -2    4.41    0.45
  -1 -11  -2   14.34    0.72
   1  11   2   14.70    0.64
  -2 -11  -2    3.33    0.44
   2  11   2    4.08    0.41
  -3 -11  -2    0.96    0.35
   3  11   2    0.80    0.32
  -4 -11  -2    8.34    0.60
  -4 -11  -2    9.29    0.66
   4  11   2    9.20    0.66
  -5 -11  -2    9.73    0.71
   5  11   2   10.57    0.74
   6  11   2    9.10    0.73
   7  11   2   -0.21    0.42
   3 -12  -2   -0.75    0.42
   2 -12  -2    0.12    0.39
   1 -12  -2    2.72    0.49
   0 -12  -2   22.82    0.92
  -1 -12  -2    2.03    0.43
  -2 -12  -2    4.84    0.52
   2  12   2    5.36    0.47
  -3 -12  -2   15.50    0.80
   3  12   2   14.15    0.74
  -4 -12  -2    0.23    0.36
  -4 -12  -2    0.10    0.36
   4  12   2   -0.24    0.33
  -5 -12  -2    6.82    0.61
   5  12   2    7.61    0.65
   6  12   2    1.51    0.47
   2 -13  -2   -0.12    0.45
   1 -13  -2    3.03    0.55
   0 -13  -2    4.34    0.58
  -1 -13  -2   10.39    0.72
  -2 -13  -2   20.37    1.00
  -3 -13  -2    9.54    0.72
   3  13   2   10.18    0.73
  -4 -13  -2    0.64    0.44
  -4 -13  -2    0.60    0.44
   4  13   2    1.67    0.47
   5  13   2    1.65    0.49
   1 -14  -2    0.24    0.51
   0 -14  -2    6.82    0.71
  -1 -14  -2   20.13    1.09
  -2 -14  -2    6.02    0.67
  -3 -14  -2    5.88    0.66
  -4 -14  -2    8.91    0.75
  -4 -14  -2    8.33    0.72
   4  14   2   10.02    0.74
   2  14  -3    0.38    0.47
  -2 -14   3   -0.62    0.48
  -1 -14   3   14.85    1.06
   4  13  -3    9.44    0.81
   3  13  -3    6.74    0.66
   2  13  -3   14.13    0.92
  -2 -13   3   13.43    0.93
   1  13  -3    0.84    0.42
  -1 -13   3    0.96    0.46
   0 -13   3    8.03    0.74
   1 -13   3   12.80    0.92
   5  12  -3    6.41    0.68
   4  12  -3    6.73    0.65
   3  12  -3   20.18    0.96
  -3 -12   3   20.31    1.04
   2  12  -3   10.74    0.75
  -2 -12   3   11.47    0.79
   1  12  -3    5.43    0.56
  -1 -12   3    4.79    0.58
   0  12  -3    0.57    0.34
   0 -12   3    0.94    0.45
   1 -12   3    3.19    0.57
   2 -12   3    6.23    0.69
   3 -12   3    3.47    0.58
   6  11  -3    1.87    0.55
  -6 -11   3    1.77    0.49
   5  11  -3    0.05    0.39
  -5 -11   3    0.11    0.38
   4  11  -3    4.66    0.56
   3  11  -3   15.44    0.80
  -3 -11   3   15.64    0.75
   2  11  -3    9.46    0.65
  -2 -11   3    8.70    0.61
   1  11  -3   18.81    0.79
  -1 -11   3   18.04    0.83
   0  11  -3    3.00    0.42
   0 -11   3    2.76    0.46
   1 -11   3    0.25    0.39
   2 -11   3    6.19    0.61
   3 -11   3    8.80    0.70
   4 -11   3    0.86    0.49
   7  10  -3    0.70    0.47
  -7 -10   3    0.67    0.50
   6  10  -3    6.31    0.65
  -6 -10   3    6.32    0.64
   5  10  -3    7.87    0.62
  -5 -10   3    6.72    0.60
   4  10  -3    4.44    0.48
   3  10  -3    3.42    0.45
  -3 -10   3    2.99    0.40
   2  10  -3    1.79    0.35
  -2 -10   3    2.29    0.38
   1  10  -3    8.72    0.58
  -1 -10   3    8.11    0.59
   0  10  -3    8.99    0.59
   0 -10   3    9.95    0.66
  -1  10  -3   18.34    0.73
   1 -10   3   18.79    0.84
   2 -10   3   -0.27    0.32
   3 -10   3   11.70    0.78
   4 -10   3    2.44    0.51
   7   9  -3   14.19    0.92
  -7  -9   3   13.96    0.97
   6   9  -3    5.21    0.58
  -6  -9   3    4.88    0.58
   5   9  -3    3.04    0.43
  -5  -9   3    2.71    0.47
   4   9  -3    2.31    0.40
   3   9  -3    3.99    0.40
  -3  -9   3    4.85    0.41
   2   9  -3    4.64    0.45
  -2  -9   3    3.99    0.40
   1   9  -3    0.81    0.29
  -1  -9   3    1.12    0.31
   0   9  -3   13.84    0.62
   0  -9   3   14.20    0.66
  -1   9  -3    1.88    0.33
   1  -9   3    1.27    0.34
   2  -9   3   23.50    0.84
   3  -9   3    2.68    0.43
   4  -9   3   12.55    0.81
   5  -9   3    0.85    0.48
   7   8  -3   -0.04    0.40
  -7  -8   3    1.00    0.50
   6   8  -3   14.26    0.75
  -6  -8   3   13.31    0.84
   5   8  -3    1.13    0.36
  -5  -8   3    1.39    0.37
   4   8  -3   10.20    0.57
   3   8  -3    0.77    0.28
  -3  -8   3    1.18    0.25
   2   8  -3    3.51    0.38
  -2  -8   3    3.01    0.34
   1   8  -3   10.39    0.54
  -1  -8   3   10.99    0.52
   0   8  -3   27.53    0.78
   0  -8   3   28.29    0.79
  -1   8  -3   11.12    0.53
   1  -8   3   10.06    0.55
  -2   8  -3    4.18    0.36
   2  -8   3    4.19    0.43
   3  -8   3   10.67    0.64
   4  -8   3    1.31    0.39
   5  -8   3   11.00    0.81
   6  -8   3    4.32    0.61
   8   7  -3    0.02    0.44
  -8  -7   3    0.17    0.54
   7   7  -3    1.27    0.42
  -7  -7   3    0.60    0.48
   6   7  -3    5.56    0.48
  -6  -7   3    5.32    0.58
   5   7  -3    4.53    0.41
  -5  -7   3    4.24    0.47
   4   7  -3   -0.01    0.22
   3   7  -3   10.61    0.51
  -3  -7   3    9.87    0.43
   2   7  -3   15.02    0.56
  -2  -7   3   13.41    0.49
   1   7  -3    2.47    0.30
  -1  -7   3    1.88    0.25
   0   7  -3   22.40    0.65
   0  -7   3   21.79    0.65
  -1   7  -3   47.29    1.00
   1  -7   3   46.77    1.02
  -2   7  -3    5.90    0.42
   2  -7   3    5.72    0.42
   3  -7   3   12.38    0.63
   4  -7   3   17.47    0.77
   5  -7   3    1.42    0.43
   6  -7   3    9.62    0.72
   8   6  -3    0.12    0.41
  -8  -6   3    0.83    0.52
   7   6  -3    4.01    0.48
  -7  -6   3    3.46    0.59
   6   6  -3    1.13    0.31
  -6  -6   3    0.09    0.38
   5   6  -3    1.11    0.28
  -5  -6   3    0.57    0.34
   4   6  -3    3.85    0.33
   3   6  -3    9.40    0.46
  -3  -6   3    9.98    0.38
   2   6  -3   14.92    0.52
  -2  -6   3   15.73    0.47
   1   6  -3    5.57    0.37
  -1  -6   3    6.44    0.36
   0   6  -3   42.72    0.90
   0  -6   3   42.94    0.89
  -1   6  -3   26.90    0.68
   1  -6   3   26.24    0.70
  -2   6  -3   28.65    0.71
   2  -6   3   28.12    0.77
  -3   6  -3    3.82    0.31
   3  -6   3    3.95    0.37
   4  -6   3   13.06    0.63
   5  -6   3   16.34    0.75
   6  -6   3    0.37    0.40
   7  -6   3    8.97    0.73
   8   5  -3    9.89    0.74
  -8  -5   3    9.23    0.87
   7   5  -3    6.70    0.52
  -7  -5   3    6.56    0.70
   6   5  -3    4.02    0.38
  -6  -5   3    3.68    0.52
   5   5  -3   18.83    0.62
  -5  -5   3   18.85    0.77
   4   5  -3   12.57    0.49
  -4  -5   3   12.25    0.58
   3   5  -3    7.44    0.39
  -3  -5   3    7.40    0.33
  -3  -5   3    7.32    0.30
   2   5  -3   22.68    0.59
  -2  -5   3   22.94    0.53
  -2  -5   3   22.60    0.43
   1   5  -3   94.26    1.52
  -1  -5   3   92.37    1.48
  -1  -5   3   94.61    1.41
   0   5  -3    0.79    0.20
   0  -5   3    0.54    0.18
  -1   5  -3   92.01    1.52
   1  -5   3   94.11    1.53
  -2   5  -3   33.60    0.75
  -3   5  -3   27.38    0.67
   3  -5   3   26.59    0.73
   4  -5   3    4.73    0.39
   5  -5   3    4.90    0.47
   6  -5   3    5.54    0.53
   7  -5   3    3.00    0.53
   8   4  -3    1.45    0.39
  -8  -4   3    2.52    0.58
   7   4  -3    5.10    0.44
  -7  -4   3    4.66    0.61
   6   4  -3   11.16    0.53
  -6  -4   3   12.08    0.77
   5   4  -3    1.65    0.26
  -5  -4   3    1.75    0.37
   4   4  -3   25.82    0.63
  -4  -4   3   25.42    0.77
   3   4  -3   18.58    0.51
  -3  -4   3   19.67    0.59
  -3  -4   3   18.25    0.41
   2   4  -3   11.46    0.39
  -2  -4   3   11.21    0.33
  -2  -4   3   11.63    0.41
   1   4  -3    9.97    0.36
  -1  -4   3   10.22    0.34
  -1  -4   3   10.20    0.32
   0   4  -3   61.89    1.06
   0  -4   3   62.44    1.05
  -1   4  -3   40.60    0.80
   1  -4   3   41.02    0.81
  -2   4  -3   16.72    0.49
   2  -4   3   16.97    0.51
  -3   4  -3   45.56    0.89
  -3   4  -3   46.59    0.74
   3  -4   3   44.89    0.95
   4  -4   3   26.95    0.76
   5  -4   3    5.92    0.47
   6  -4   3    0.76    0.37
   7  -4   3    2.90    0.50
   8   3  -3    2.47    0.40
  -8  -3   3    2.47    0.60
   7   3  -3    1.33    0.31
  -7  -3   3    1.11    0.45
   6   3  -3   18.12    0.61
  -6  -3   3   20.31    0.88
   5   3  -3    0.15    0.19
  -5  -3   3    0.36    0.30
   4   3  -3   21.13    0.53
  -4  -3   3   21.05    0.70
   3   3  -3    7.05    0.31
  -3  -3   3    7.24    0.42
   2   3  -3  128.31    1.87
  -2  -3   3  126.97    1.79
  -2  -3   3  130.06    1.95
   1   3  -3   47.06    0.80
  -1  -3   3   45.84    0.77
  -1  -3   3   45.14    0.78
   0  -3   3   96.28    1.33
  -1   3  -3   17.90    0.47
   1  -3   3   18.84    0.47
  -2   3  -3   16.67    0.46
   2  -3   3   16.86    0.48
  -3   3  -3   13.06    0.35
  -3   3  -3   12.89    0.43
   3  -3   3   12.75    0.47
  -4   3  -3   31.03    0.69
  -4   3  -3   30.96    0.68
   4  -3   3   30.56    0.78
   5  -3   3   25.26    0.76
   6  -3   3    3.44    0.43
   7  -3   3    2.79    0.45
   8  -3   3    0.82    0.48
   8   2  -3    6.19    0.48
  -8  -2   3    6.24    0.73
   7   2  -3    9.21    0.52
  -7  -2   3    7.50    0.68
   6   2  -3    6.22    0.41
  -6  -2   3    6.78    0.56
   5   2  -3   21.63    0.55
  -5  -2   3   21.17    0.78
   4   2  -3    0.35    0.15
  -4  -2   3    0.30    0.24
   3   2  -3   38.37    0.66
  -3  -2   3   37.51    0.84
   2   2  -3   39.66    0.67
  -2  -2   3   39.44    0.77
  -2  -2   3   40.37    0.79
   1   2  -3   29.20    0.54
  -1  -2   3   29.90    0.57
  -1  -2   3   29.01    0.56
  -1  -2   3   29.21    0.50
   0   2  -3  129.93    1.83
   0  -2   3  127.66    1.75
   0  -2   3  125.25    1.75
   0  -2   3  128.03    1.81
  -1   2  -3  120.19    1.78
   1  -2   3  122.29    1.77
  -2   2  -3    0.52    0.16
   2  -2   3   -0.11    0.15
  -3   2  -3    8.85    0.36
   3  -2   3    8.21    0.37
  -4   2  -3   28.21    0.64
   4  -2   3   28.30    0.71
  -5   2  -3   11.00    0.51
   5  -2   3   10.15    0.52
  -6   2  -3   22.01    0.83
   6  -2   3   23.49    0.78
   7  -2   3    0.80    0.37
   8  -2   3    4.32    0.56
  -8  -1   3    0.82    0.49
   7   1  -3    4.65    0.37
  -7  -1   3    5.03    0.59
   6   1  -3   14.14    0.50
  -6  -1   3   15.69    0.79
   5   1  -3   26.73    0.58
  -5  -1   3   26.33    0.84
   4   1  -3   15.44    0.37
  -4  -1   3   14.82    0.58
   3   1  -3   22.68    0.42
  -3  -1   3   21.87    0.61
   2   1  -3    0.62    0.10
  -2  -1   3    0.65    0.17
  -2  -1   3    0.55    0.19
   1   1  -3   14.75    0.31
  -1  -1   3   14.91    0.37
  -1  -1   3   14.46    0.39
   0   1  -3    7.08    0.26
   0  -1   3    7.20    0.24
   0  -1   3    7.23    0.22
   0  -1   3    7.07    0.23
  -1   1  -3   62.16    0.99
   1  -1   3   62.54    0.98
  -2   1  -3    4.12    0.27
   2  -1   3    4.65    0.26
  -3   1  -3   44.73    0.81
   3  -1   3   42.29    0.82
  -4   1  -3    9.14    0.38
   4  -1   3    9.42    0.42
   5  -1   3    1.86    0.29
  -6   1  -3    3.11    0.39
   6  -1   3    3.27    0.36
  -7   1  -3   10.20    0.82
   7  -1   3   11.80    0.70
   8  -1   3    0.92    0.42
  -8   0   3    7.16    0.73
  -7   0   3    0.66    0.42
   6   0  -3   12.27    0.45
  -6   0   3   10.95    0.70
   5   0  -3    4.38    0.28
  -5   0   3    5.14    0.47
  -4   0   3   29.58    0.81
  -4   0   3   31.72    0.81
  -3   0   3   52.06    1.00
  -3   0   3   51.11    1.02
   0   0  -3  141.52    1.91
   0   0   3  137.85    1.93
  -1   0  -3  101.96    1.48
   1   0   3  103.75    1.48
  -2   0  -3   11.86    0.36
   2   0   3   12.50    0.36
  -3   0  -3   15.52    0.44
   3   0   3   15.42    0.44
  -4   0  -3   11.37    0.41
   4   0   3   11.10    0.43
   5   0   3   73.83    1.35
   6   0   3    0.62    0.29
  -7   0  -3    6.24    0.56
   7   0   3    6.61    0.52
   8   0   3    2.59    0.50
  -8   1   3    7.80    0.73
  -7   1   3    1.01    0.43
   6  -1  -3    3.03    0.27
  -6   1   3    1.74    0.40
  -5   1   3   48.43    1.16
  -4   1   3    0.14    0.24
  -4   1   3    0.42    0.25
  -3   1   3   14.25    0.50
  -3   1   3   13.94    0.50
  -2   1   3  109.20    1.67
  -2   1   3  106.65    1.68
  -1   1   3   30.95    0.62
   0  -1  -3   17.79    0.34
  -1  -1  -3    1.81    0.17
   1   1   3    1.47    0.14
  -2  -1  -3   33.79    0.64
   2   1   3   33.57    0.63
  -3  -1  -3    3.80    0.25
   3   1   3    3.88    0.27
  -4  -1  -3   73.73    1.22
   4   1   3   72.14    1.26
  -5  -1  -3    3.40    0.46
   5   1   3    4.42    0.36
   6   1   3   20.49    0.70
   7   1   3    5.91    0.49
  -8  -1  -3    9.77    0.75
   8   1   3    9.36    0.66
  -8   2   3    2.80    0.56
  -7   2   3    8.58    0.70
  -6   2   3    2.83    0.45
  -5   2   3    0.06    0.30
  -5   2   3    0.29    0.30
  -4   2   3   41.36    0.96
  -4   2   3   42.66    0.99
   3  -2  -3    0.07    0.09
  -3   2   3   -0.25    0.20
  -3   2   3    0.26    0.21
  -2   2   3   13.89    0.44
  -2   2   3   13.21    0.45
  -1   2   3   25.95    0.56
  -1   2   3   24.87    0.57
   0  -2  -3   54.11    0.80
  -1  -2  -3    0.33    0.12
   1   2   3    0.47    0.12
  -2  -2  -3  196.02    2.77
   2   2   3  202.10    2.77
  -3  -2  -3   18.49    0.47
   3   2   3   17.44    0.47
  -4  -2  -3    2.11    0.24
   4   2   3    2.21    0.26
  -5  -2  -3   31.55    0.71
   5   2   3   30.18    0.77
   6   2   3    7.98    0.52
   7   2   3    4.65    0.46
  -8  -2  -3   12.80    0.88
   8   2   3   13.41    0.81
  -7   3   3   -0.18    0.40
  -6   3   3   12.61    0.73
   5  -3  -3   12.14    0.40
  -5   3   3   11.91    0.63
  -5   3   3   12.29    0.65
  -4   3   3    1.28    0.28
  -4   3   3    1.17    0.28
  -3   3   3    4.48    0.34
  -3   3   3    4.48    0.33
  -2   3   3    3.01    0.26
  -2   3   3    3.41    0.26
   1  -3  -3   60.32    0.86
  -1   3   3   58.58    1.01
   0  -3  -3   44.20    0.68
   0  -3  -3   39.19    0.74
  -1  -3  -3   21.05    0.45
   1   3   3   20.66    0.43
  -2  -3  -3    4.41    0.27
   2   3   3    4.54    0.26
  -3  -3  -3   78.11    1.28
   3   3   3   79.33    1.29
  -4  -3  -3   34.88    0.74
   4   3   3   34.34    0.77
  -5  -3  -3   17.29    0.54
   5   3   3   17.72    0.59
   6   3   3    4.58    0.39
   7   3   3    0.73    0.34
   8   3   3   16.34    0.86
  -7   4   3   21.58    0.97
  -6   4   3    9.50    0.70
   5  -4  -3   24.39    0.60
  -5   4   3   23.29    0.80
  -5   4   3   23.17    0.84
   4  -4  -3    1.71    0.19
  -4   4   3    2.64    0.35
  -4   4   3    2.11    0.32
   3  -4  -3    4.35    0.24
  -3   4   3    4.25    0.34
  -3   4   3    4.63    0.36
   2  -4  -3   30.69    0.54
  -2   4   3   29.43    0.69
  -2   4   3   30.66    0.46
  -2   4   3   30.23    0.70
   1  -4  -3    0.79    0.13
  -1   4   3    0.58    0.17
   0  -4  -3   93.24    1.37
   0   4   3   92.46    1.32
  -1  -4  -3   64.45    1.04
   1   4   3   64.16    1.01
  -2  -4  -3   67.34    1.12
   2   4   3   68.99    1.12
  -3  -4  -3    8.80    0.38
   3   4   3    9.42    0.38
  -4  -4  -3   19.45    0.56
   4   4   3   18.89    0.57
  -5  -4  -3   14.79    0.52
   5   4   3   15.23    0.57
   6   4   3   13.21    0.61
   7   4   3   11.01    0.67
   8   4   3    0.63    0.43
  -6   5   3    7.39    0.60
   5  -5  -3   34.75    0.77
  -5   5   3   34.21    0.96
  -5   5   3   33.79    0.98
   4  -5  -3   32.85    0.70
  -4   5   3   34.74    0.92
  -4   5   3   33.11    0.88
   3  -5  -3    8.95    0.35
  -3   5   3    9.57    0.49
  -3   5   3    8.83    0.47
   2  -5  -3    0.28    0.15
  -2   5   3    0.30    0.20
   1  -5  -3  117.47    1.72
   0  -5  -3    0.79    0.16
   0   5   3    0.57    0.12
  -1  -5  -3   66.45    1.12
   1   5   3   70.00    1.10
  -2  -5  -3   18.04    0.49
  -2  -5  -3   17.89    0.50
   2   5   3   18.36    0.48
  -3  -5  -3   16.29    0.50
   3   5   3   15.02    0.49
  -4  -5  -3    5.29    0.39
   4   5   3    5.69    0.39
  -5  -5  -3   28.93    0.74
   5   5   3   29.69    0.80
   6   5   3    1.51    0.30
   7   5   3    1.41    0.36
   8   5   3   10.14    0.71
   5  -6  -3   10.59    0.51
  -5   6   3   10.06    0.64
  -5   6   3   11.35    0.64
   4  -6  -3    5.27    0.35
  -4   6   3    5.35    0.43
   3  -6  -3   31.05    0.70
  -3   6   3   31.80    0.81
   2  -6  -3   54.90    0.97
  -2   6   3   54.19    1.05
   1  -6  -3   15.26    0.45
   0  -6  -3   12.30    0.41
   0   6   3   12.94    0.35
  -1  -6  -3   36.72    0.76
   1   6   3   36.55    0.71
  -2  -6  -3   11.24    0.43
   2   6   3   10.95    0.41
  -3  -6  -3    3.30    0.29
   3   6   3    3.44    0.29
  -4  -6  -3    1.69    0.26
   4   6   3    1.25    0.24
  -5  -6  -3    6.82    0.46
   5   6   3    6.97    0.48
   6   6   3   10.65    0.61
   7   6   3    8.93    0.66
   8   6   3    1.20    0.45
   5  -7  -3    2.35    0.35
   4  -7  -3   28.07    0.76
  -4   7   3   28.98    0.84
   3  -7  -3   -0.22    0.22
  -3   7   3   -0.27    0.24
   2  -7  -3   29.40    0.70
  -2   7   3   28.49    0.73
   1  -7  -3    9.48    0.42
   0  -7  -3   60.13    1.10
   0   7   3   60.23    1.00
  -1  -7  -3    8.90    0.41
   1   7   3    9.07    0.37
  -2  -7  -3   22.16    0.63
   2   7   3   24.06    0.61
  -3  -7  -3    0.27    0.22
  -3  -7  -3    0.22    0.22
   3   7   3    0.73    0.24
  -4  -7  -3    0.42    0.25
   4   7   3    0.28    0.24
  -5  -7  -3    3.48    0.37
   5   7   3    2.16    0.34
   6   7   3    4.73    0.50
   7   7   3    3.77    0.52
   8   7   3    9.12    0.77
   5  -8  -3   16.92    0.71
   4  -8  -3    5.66    0.44
   3  -8  -3    8.93    0.52
  -3   8   3    8.87    0.51
   2  -8  -3   13.95    0.55
  -2   8   3   12.89    0.52
   1  -8  -3   34.88    0.83
   0  -8  -3    4.18    0.33
   0   8   3    4.29    0.29
  -1  -8  -3    2.72    0.30
   1   8   3    3.25    0.28
  -2  -8  -3   56.40    1.13
   2   8   3   57.43    1.10
  -3  -8  -3    0.82    0.27
  -3  -8  -3    1.22    0.26
   3   8   3    0.78    0.23
  -4  -8  -3    0.69    0.28
   4   8   3    0.83    0.26
  -5  -8  -3    0.33    0.30
   5   8   3    0.32    0.27
   6   8   3    2.40    0.39
   7   8   3    0.40    0.40
   8   8   3    7.98    0.71
   5  -9  -3    5.07    0.51
   4  -9  -3    5.51    0.47
   3  -9  -3   20.68    0.74
   2  -9  -3    4.18    0.40
  -2   9   3    3.77    0.36
   1  -9  -3   21.31    0.70
   0  -9  -3   12.18    0.56
  -1  -9  -3    0.99    0.29
   1   9   3    1.02    0.23
  -2  -9  -3    7.59    0.50
   2   9   3    6.31    0.43
  -3  -9  -3   23.16    0.75
   3   9   3   23.13    0.72
  -4  -9  -3    2.28    0.35
   4   9   3    3.29    0.37
  -5  -9  -3   10.23    0.62
   5   9   3    9.49    0.62
   6   9   3   11.08    0.71
   7   9   3   -0.02    0.39
   8   9   3    1.69    0.50
   5 -10  -3    0.59    0.40
   4 -10  -3    6.34    0.55
   3 -10  -3    0.98    0.37
   2 -10  -3   12.33    0.65
   1 -10  -3   22.48    0.78
  -1  10   3   23.75    0.72
   0 -10  -3    4.65    0.42
  -1 -10  -3    0.17    0.27
   1  10   3    0.53    0.24
  -2 -10  -3   -0.35    0.26
   2  10   3   -0.24    0.24
  -3 -10  -3    2.84    0.41
   3  10   3    3.27    0.40
  -4 -10  -3    1.07    0.35
   4  10   3   -0.23    0.27
  -5 -10  -3   15.32    0.74
   5  10   3   13.66    0.73
   6  10   3    4.28    0.52
   7  10   3   19.99    1.01
   4 -11  -3    0.79    0.43
   3 -11  -3    9.14    0.65
   2 -11  -3    2.31    0.43
   1 -11  -3    2.32    0.42
   0 -11  -3   13.12    0.69
  -1 -11  -3    6.73    0.51
  -2 -11  -3    4.18    0.45
   2  11   3    4.46    0.41
  -3 -11  -3    0.08    0.32
   3  11   3    0.16    0.29
  -4 -11  -3    9.78    0.69
  -4 -11  -3    9.07    0.66
   4  11   3    9.91    0.66
  -5 -11  -3    5.36    0.53
   5  11   3    5.23    0.51
   6  11   3    5.73    0.61
   7  11   3   -0.44    0.45
   3 -12  -3    0.60    0.46
   2 -12  -3    8.43    0.65
   1 -12  -3    3.91    0.51
   0 -12  -3    4.82    0.50
  -1 -12  -3    1.24    0.41
  -2 -12  -3   12.28    0.76
  -3 -12  -3   11.42    0.76
   3  12   3   10.09    0.66
  -4 -12  -3    7.87    0.61
  -4 -12  -3    7.11    0.61
   4  12   3    7.15    0.58
  -5 -12  -3    2.04    0.46
   5  12   3   -0.26    0.37
   6  12   3   13.06    0.90
   2 -13  -3    0.53    0.47
   1 -13  -3    6.80    0.66
   0 -13  -3    0.83    0.45
  -1 -13  -3   13.74    0.88
  -2 -13  -3   12.34    0.84
  -3 -13  -3    4.41    0.57
   3  13   3    5.74    0.58
  -4 -13  -3    0.93    0.46
  -4 -13  -3    1.56    0.44
   4  13   3    0.48    0.39
  -5 -13  -3   12.66    0.88
   5  13   3   11.70    0.88
   1 -14  -3    0.98    0.53
   0 -14  -3    4.74    0.64
  -1 -14  -3    0.57    0.48
  -2 -14  -3   13.13    0.85
  -3 -14  -3   13.68    1.00
  -4 -14  -3    2.65    0.55
  -4 -14  -3    2.27    0.51
   4  14   3    4.01    0.58
   4  13  -4    3.36    0.63
   3  13  -4   25.88    1.16
   2  13  -4    1.23    0.51
  -2 -13   4    1.99    0.50
   1  13  -4   21.89    1.01
  -1 -13   4   21.91    1.06
   0 -13   4   -0.36    0.46
   1 -13   4    6.30    0.72
   5  12  -4    2.25    0.58
   4  12  -4    1.64    0.52
   3  12  -4    3.75    0.56
   2  12  -4   21.38    0.96
  -2 -12   4   21.06    0.93
   1  12  -4    1.18    0.41
  -1 -12   4    1.55    0.46
   0  12  -4   12.93    0.77
   0 -12   4   14.06    0.90
   1 -12   4   -0.57    0.41
   2 -12   4    1.60    0.52
   6  11  -4    2.47    0.56
   5  11  -4   -0.28    0.40
   4  11  -4   19.18    0.93
   3  11  -4    9.98    0.72
   2  11  -4    2.41    0.43
  -2 -11   4    3.55    0.48
   1  11  -4    8.52    0.63
  -1 -11   4    7.06    0.58
   0  11  -4    1.71    0.39
   0 -11   4    1.95    0.42
  -1  11  -4    0.55    0.40
   1 -11   4    0.05    0.39
   2 -11   4    3.29    0.54
   3 -11   4   -0.02    0.44
   6  10  -4    8.48    0.70
  -6 -10   4    7.04    0.66
   5  10  -4    5.40    0.57
  -5 -10   4    5.59    0.55
   4  10  -4   -0.32    0.31
   3  10  -4   17.43    0.79
   2  10  -4   10.81    0.66
  -2 -10   4    9.92    0.64
   1  10  -4    1.29    0.36
  -1 -10   4    1.37    0.37
   0  10  -4    9.77    0.63
   0 -10   4   11.36    0.70
  -1  10  -4    0.19    0.28
   1 -10   4    0.20    0.37
   2 -10   4    2.38    0.45
   3 -10   4    5.79    0.61
   4 -10   4   11.98    0.85
   7   9  -4   -0.43    0.44
  -7  -9   4    0.01    0.47
   6   9  -4    5.93    0.57
  -6  -9   4    6.10    0.61
   5   9  -4    1.95    0.42
  -5  -9   4    2.32    0.43
   4   9  -4    8.68    0.60
  -4  -9   4    8.03    0.58
   3   9  -4    7.12    0.52
  -3  -9   4    6.46    0.47
   2   9  -4    6.91    0.53
  -2  -9   4    6.59    0.48
   1   9  -4    1.04    0.30
  -1  -9   4    1.09    0.31
   0   9  -4    5.03    0.47
   0  -9   4    4.97    0.45
  -1   9  -4   17.99    0.70
   1  -9   4   17.68    0.74
  -2   9  -4    1.74    0.33
   2  -9   4    1.96    0.39
   3  -9   4    0.05    0.34
   4  -9   4    2.70    0.51
   5  -9   4    7.11    0.69
   7   8  -4   -0.10    0.40
  -7  -8   4    0.59    0.49
   6   8  -4    0.17    0.38
  -6  -8   4    0.18    0.41
   5   8  -4   16.66    0.73
  -5  -8   4   15.41    0.78
   4   8  -4    5.01    0.45
  -4  -8   4    5.85    0.48
   3   8  -4    1.40    0.31
  -3  -8   4    1.69    0.30
   2   8  -4   12.33    0.59
  -2  -8   4   12.54    0.48
  -2  -8   4   13.72    0.55
   1   8  -4    8.85    0.52
  -1  -8   4    9.36    0.51
   0   8  -4    3.45    0.37
   0  -8   4    3.11    0.35
  -1   8  -4   16.88    0.65
   1  -8   4   17.17    0.69
  -2   8  -4   10.78    0.56
   2  -8   4   10.12    0.61
   3  -8   4   10.25    0.67
   4  -8   4    1.86    0.43
   5  -8   4    4.95    0.61
   7   7  -4    1.93    0.43
  -7  -7   4    1.59    0.50
   6   7  -4    5.77    0.51
  -6  -7   4    4.93    0.58
   5   7  -4    0.52    0.28
  -5  -7   4    0.26    0.34
   4   7  -4    0.83    0.28
  -4  -7   4    0.80    0.30
   3   7  -4   38.13    0.94
  -3  -7   4   38.72    0.92
   2   7  -4   -0.02    0.23
  -2  -7   4   -0.18    0.17
  -2  -7   4    0.54    0.21
   1   7  -4   11.59    0.27
   1   7  -4   10.73    0.52
  -1  -7   4   10.36    0.48
  -1  -7   4   11.49    0.35
   0   7  -4   15.60    0.60
   0  -7   4   16.90    0.60
  -1   7  -4   35.80    0.88
   1  -7   4   35.50    0.89
  -2   7  -4   28.24    0.78
   2  -7   4   26.13    0.81
   3  -7   4    3.75    0.41
   4  -7   4   10.34    0.68
   5  -7   4    0.52    0.39
   6  -7   4    5.32    0.66
   8   6  -4    2.44    0.48
  -8  -6   4    1.87    0.62
   7   6  -4    0.19    0.34
  -7  -6   4    0.21    0.45
   6   6  -4    7.71    0.53
  -6  -6   4    6.98    0.66
   5   6  -4   13.06    0.59
  -5  -6   4   13.17    0.71
   4   6  -4   18.94    0.65
  -4  -6   4   19.88    0.73
   3   6  -4    0.21    0.22
  -3  -6   4   -0.28    0.20
   2   6  -4   33.43    0.81
  -2  -6   4   33.19    0.59
  -2  -6   4   34.74    0.75
  -2  -6   4   34.21    0.73
   1   6  -4    2.27    0.28
  -1  -6   4    2.83    0.21
  -1  -6   4    2.42    0.25
   0   6  -4   40.37    0.89
   0  -6   4   38.82    0.86
  -1   6  -4   27.98    0.74
   1  -6   4   26.13    0.73
  -2   6  -4   31.16    0.78
   2  -6   4   30.11    0.82
  -3   6  -4   43.10    0.98
   3  -6   4   46.09    1.07
   4  -6   4    0.21    0.28
   5  -6   4    7.29    0.56
   6  -6   4    0.43    0.41
   8   5  -4    0.67    0.40
  -8  -5   4    0.77    0.54
   7   5  -4    2.30    0.38
  -7  -5   4    0.73    0.48
   6   5  -4   11.06    0.57
  -6  -5   4   10.46    0.77
   5   5  -4   -0.25    0.22
  -5  -5   4   -0.05    0.31
   4   5  -4   20.40    0.62
  -4  -5   4   20.53    0.73
   3   5  -4   24.42    0.65
  -3  -5   4   24.86    0.70
   2   5  -4   49.66    0.97
  -2  -5   4   48.72    0.94
  -2  -5   4   48.93    0.88
   1   5  -4   31.94    0.73
  -1  -5   4   30.85    0.68
  -1  -5   4   30.32    0.61
   0   5  -4    1.18    0.23
   0  -5   4    0.98    0.20
  -1   5  -4   36.99    0.81
   1  -5   4   33.82    0.79
  -2   5  -4   45.38    0.95
   2  -5   4   45.18    0.97
  -3   5  -4    4.14    0.34
   3  -5   4    3.98    0.37
   4  -5   4   37.25    0.97
   5  -5   4    0.40    0.32
   6  -5   4    3.02    0.46
   7  -5   4    0.22    0.45
   8   4  -4    3.11    0.44
  -8  -4   4    2.95    0.62
   7   4  -4    9.43    0.57
  -7  -4   4    9.79    0.77
   6   4  -4    3.75    0.36
  -6  -4   4    4.74    0.52
   5   4  -4   17.11    0.56
  -5  -4   4   17.86    0.77
   4   4  -4    7.40    0.40
  -4  -4   4    7.97    0.53
   3   4  -4   39.78    0.80
  -3  -4   4   38.51    0.89
  -3  -4   4   39.31    0.68
   2   4  -4   21.67    0.56
  -2  -4   4   22.49    0.57
  -2  -4   4   22.80    0.48
   1   4  -4   47.11    0.89
  -1  -4   4   47.80    0.83
  -1  -4   4   48.67    0.86
   0   4  -4  321.58    4.46
   0  -4   4  322.20    4.43
   0  -4   4  322.44    4.26
  -1   4  -4    0.39    0.18
   1  -4   4    0.10    0.17
  -2   4  -4    2.59    0.27
   2  -4   4    2.29    0.26
  -3   4  -4   12.41    0.49
   3  -4   4   12.71    0.52
  -4   4  -4    7.14    0.45
   4  -4   4    7.09    0.49
   5  -4   4    5.96    0.48
   6  -4   4    0.36    0.35
   7  -4   4    0.89    0.45
  -8  -3   4    3.06    0.63
   7   3  -4    8.01    0.53
  -7  -3   4    7.31    0.69
   6   3  -4   23.58    0.67
  -6  -3   4   24.17    0.96
   5   3  -4    9.48    0.42
  -5  -3   4   10.23    0.61
   4   3  -4    1.78    0.22
  -4  -3   4    1.47    0.31
   3   3  -4    0.50    0.16
  -3  -3   4    0.47    0.12
  -3  -3   4    0.57    0.23
   2   3  -4   43.13    0.78
  -2  -3   4   42.27    0.85
   1   3  -4   89.44    1.40
  -1  -3   4   90.39    1.38
  -1  -3   4   91.46    1.35
  -1  -3   4   89.97    1.38
   0   3  -4    6.87    0.32
   0  -3   4    6.98    0.30
   0  -3   4    6.92    0.22
   0  -3   4    6.80    0.22
  -1   3  -4  561.59    7.60
   1  -3   4  573.07    7.60
  -2   3  -4    0.49    0.19
   2  -3   4    0.10    0.16
  -3   3  -4    2.34    0.26
   3  -3   4    2.28    0.29
  -4   3  -4    3.08    0.30
  -4   3  -4    2.72    0.29
   4  -3   4    2.55    0.34
   5  -3   4    3.31    0.38
   6  -3   4    0.62    0.35
   7  -3   4    1.98    0.45
  -8  -2   4   10.55    0.85
   7   2  -4    0.59    0.28
  -7  -2   4    0.74    0.44
   6   2  -4    6.07    0.41
  -6  -2   4    5.13    0.55
   5   2  -4   35.26    0.73
  -5  -2   4   35.05    1.00
   4   2  -4    2.10    0.20
  -4  -2   4    2.49    0.34
   3   2  -4   10.61    0.33
  -3  -2   4   10.69    0.46
  -3  -2   4   10.25    0.28
  -3  -2   4   10.89    0.47
   2   2  -4   13.81    0.35
  -2  -2   4   12.91    0.43
  -2  -2   4   13.36    0.45
   1   2  -4    3.81    0.24
  -1  -2   4    4.43    0.24
  -1  -2   4    4.12    0.26
  -1  -2   4    4.25    0.19
   0  -2   4   66.71    1.00
   0  -2   4   66.43    1.04
   0  -2   4   65.74    0.99
  -1   2  -4    4.50    0.29
   1  -2   4    4.91    0.28
  -2   2  -4   70.52    1.18
   2  -2   4   69.14    1.18
  -3   2  -4    0.50    0.20
   3  -2   4    0.85    0.22
  -4   2  -4   12.08    0.47
   4  -2   4   11.51    0.51
  -5   2  -4   30.56    0.78
   5  -2   4   30.55    0.84
   6  -2   4    1.59    0.36
   7  -2   4    2.16    0.44
   8  -2   4    0.19    0.46
  -8  -1   4    4.38    0.64
  -7  -1   4    5.88    0.63
   6   1  -4    0.15    0.20
  -6  -1   4    0.25    0.36
   5   1  -4    0.28    0.17
  -5  -1   4    0.06    0.30
   4   1  -4   25.82    0.51
  -4  -1   4   27.44    0.76
  -4  -1   4   25.34    0.78
  -3  -1   4    0.54    0.20
  -3  -1   4    0.74    0.23
   2   1  -4  114.98    1.59
  -2  -1   4  114.44    1.78
  -2  -1   4  114.27    1.79
   1   1  -4   20.52    0.41
  -1  -1   4   20.74    0.48
  -1  -1   4   20.83    0.49
   0   1  -4    7.26    0.28
   0  -1   4    7.57    0.26
   0  -1   4    7.55    0.26
  -1   1  -4    0.29    0.15
   1  -1   4    0.11    0.14
  -2   1  -4   38.06    0.75
   2  -1   4   38.03    0.74
  -3   1  -4    8.25    0.39
   3  -1   4    8.10    0.38
  -4   1  -4    1.88    0.25
   4  -1   4    1.81    0.26
   5  -1   4   10.65    0.54
  -6   1  -4   43.59    1.06
   6  -1   4   43.30    1.08
   7  -1   4    0.72    0.38
   8  -1   4    2.22    0.49
  -8   0   4   15.46    1.01
  -7   0   4    0.00    0.43
  -6   0   4    0.33    0.36
  -5   0   4    6.33    0.51
  -4   0   4    0.46    0.27
  -4   0   4    0.28    0.26
  -3   0   4   22.48    0.65
  -2   0   4    0.17    0.16
  -2   0   4    0.24    0.18
   1   0  -4   67.89    0.96
  -1   0   4   67.35    1.12
  -1   0   4   67.24    1.10
   0   0  -4    4.67    0.22
   0   0   4    4.33    0.20
   0   0   4    4.86    0.23
  -1   0  -4   66.32    1.05
   1   0   4   66.66    1.04
  -2   0  -4   30.69    0.63
  -3   0  -4    0.08    0.16
   3   0   4   -0.06    0.15
  -4   0  -4   33.24    0.75
   4   0   4   33.47    0.78
  -5   0  -4   10.35    0.45
   5   0   4   10.75    0.53
   6   0   4    6.80    0.51
  -7   0  -4    9.37    0.69
   7   0   4   11.32    0.67
   8   0   4   11.40    0.83
  -8   1   4    1.70    0.53
  -7   1   4    4.54    0.60
  -6   1   4    2.59    0.47
  -5   1   4   -0.45    0.28
  -5   1   4    0.83    0.33
  -4   1   4    1.88    0.32
  -4   1   4    1.87    0.31
  -3   1   4    7.39    0.46
  -3   1   4    7.30    0.42
  -3   1   4    8.11    0.23
  -2   1   4   65.83    1.21
  -2   1   4   77.53    1.26
   1  -1  -4    3.56    0.14
  -1   1   4    3.95    0.29
  -1   1   4    3.50    0.26
   0  -1  -4    0.00    0.11
  -1  -1  -4    7.32    0.28
   1   1   4    7.37    0.27
  -2  -1  -4   73.76    1.18
   2   1   4   73.58    1.18
  -3  -1  -4  141.74    2.11
   3   1   4  141.31    2.12
  -4  -1  -4    5.27    0.37
   4   1   4    5.49    0.36
  -5  -1  -4   16.04    0.54
   5   1   4   14.41    0.58
   6   1   4    9.63    0.56
   7   1   4    3.13    0.44
  -8  -1  -4    3.71    0.56
   8   1   4    4.95    0.57
  -7   2   4    3.59    0.54
  -6   2   4    0.50    0.38
  -5   2   4   10.17    0.66
  -5   2   4    9.74    0.64
   4  -2  -4    6.38    0.24
  -4   2   4    6.38    0.44
  -4   2   4    6.20    0.46
  -3   2   4    4.51    0.19
  -3   2   4    4.68    0.34
  -3   2   4    4.46    0.36
  -2   2   4    5.05    0.34
  -2   2   4    5.68    0.36
  -1   2   4   85.37    1.39
   0  -2  -4   27.37    0.49
   0  -2  -4   27.71    0.49
  -1  -2  -4   15.39    0.38
   1   2   4   14.98    0.36
  -2  -2  -4   50.51    0.88
   2   2   4   50.63    0.87
  -3  -2  -4   50.41    0.92
  -3  -2  -4   48.99    0.70
  -4  -2  -4   48.03    0.94
  -5  -2  -4   55.84    1.06
   5   2   4   53.75    1.13
   6   2   4    2.22    0.33
   7   2   4    2.93    0.43
   8   2   4    0.36    0.42
  -7   3   4    3.76    0.58
  -6   3   4    7.58    0.63
  -5   3   4   26.28    0.87
  -5   3   4   26.09    0.90
  -4   3   4    3.08    0.37
  -4   3   4    4.34    0.41
  -3   3   4   12.54    0.54
  -3   3   4   11.79    0.51
   2  -3  -4   22.49    0.37
   2  -3  -4   22.46    0.42
  -2   3   4   21.69    0.59
  -2   3   4   21.48    0.61
  -1   3   4   24.55    0.59
   0  -3  -4    3.27    0.20
  -1  -3  -4  134.33    1.92
   1   3   4  133.10    1.90
  -2  -3  -4   18.76    0.48
  -2  -3  -4   18.50    0.33
   2   3   4   18.84    0.47
  -3  -3  -4   48.99    0.92
   3   3   4   49.06    0.92
  -4  -3  -4   66.18    1.18
   4   3   4   64.34    1.20
  -5  -3  -4    6.53    0.43
   5   3   4    4.67    0.36
   6   3   4   13.37    0.62
   7   3   4    2.69    0.45
   8   3   4    3.59    0.56
  -7   4   4    2.49    0.52
  -6   4   4    9.40    0.72
  -5   4   4    6.59    0.54
  -5   4   4    6.80    0.54
  -4   4   4   28.43    0.86
  -4   4   4   30.06    0.85
  -3   4   4   17.65    0.62
  -3   4   4   17.46    0.63
  -2   4   4   14.98    0.51
  -2   4   4   14.96    0.53
   1  -4  -4   11.19    0.30
  -1   4   4   11.12    0.42
   0  -4  -4   47.79    0.80
  -1  -4  -4    1.96    0.20
   1   4   4    1.75    0.17
  -2  -4  -4   85.91    1.38
   2   4   4   87.19    1.37
  -3  -4  -4    6.30    0.37
  -4  -4  -4   10.46    0.46
  -5  -4  -4   64.95    1.21
   5   4   4   63.34    1.27
   6   4   4    2.70    0.39
   7   4   4   -0.13    0.32
   8   4   4    0.36    0.43
  -6   5   4   -0.12    0.38
  -5   5   4   25.91    0.88
  -5   5   4   24.79    0.90
   4  -5  -4   24.92    0.56
  -4   5   4   24.83    0.82
  -4   5   4   24.33    0.80
   3  -5  -4   16.91    0.44
  -3   5   4   17.14    0.63
  -3   5   4   17.29    0.62
   2  -5  -4   53.20    0.89
  -2   5   4   55.27    1.08
   1  -5  -4   36.24    0.67
   0  -5  -4    5.33    0.28
   0   5   4    5.37    0.21
  -1  -5  -4   40.83    0.78
   1   5   4   40.08    0.73
  -2  -5  -4   44.37    0.85
  -2  -5  -4   42.59    0.84
   2   5   4   42.99    0.82
  -3  -5  -4   20.86    0.59
   3   5   4   21.39    0.58
  -4  -5  -4    0.51    0.24
   4   5   4    0.61    0.23
  -5  -5  -4    3.77    0.35
   5   5   4    3.01    0.33
   6   5   4   19.24    0.73
   7   5   4    0.57    0.36
   8   5   4    4.14    0.56
  -5   6   4   11.05    0.68
  -5   6   4   10.73    0.70
   4  -6  -4   17.33    0.54
  -4   6   4   18.12    0.72
   3  -6  -4   46.01    0.86
  -3   6   4   45.02    1.03
   2  -6  -4   37.10    0.73
  -2   6   4   37.22    0.86
   1  -6  -4    6.55    0.33
   0  -6  -4   24.12    0.57
   0   6   4   23.99    0.48
  -1  -6  -4    7.43    0.36
   1   6   4    7.33    0.31
  -2  -6  -4  100.65    1.64
   2   6   4  100.65    1.60
  -3  -6  -4    4.18    0.33
   3   6   4    4.13    0.34
  -4  -6  -4    7.07    0.46
   4   6   4    6.48    0.43
  -5  -6  -4   -0.11    0.26
   5   6   4    0.24    0.28
   6   6   4    5.56    0.46
   7   6   4    1.40    0.38
   8   6   4   -0.14    0.40
  -5   7   4    8.79    0.62
   4  -7  -4   12.08    0.52
  -4   7   4   11.08    0.64
   3  -7  -4    9.31    0.45
  -3   7   4    8.39    0.53
   2  -7  -4   12.60    0.47
  -2   7   4   12.36    0.53
   1  -7  -4    2.57    0.26
   0  -7  -4    0.15    0.18
   0   7   4    0.11    0.13
  -1  -7  -4    2.49    0.27
   1   7   4    2.70    0.22
  -2  -7  -4   -0.21    0.20
   2   7   4    0.08    0.18
  -3  -7  -4  115.01    1.86
   3   7   4  109.27    1.83
  -4  -7  -4    1.10    0.28
   4   7   4    1.16    0.28
  -5  -7  -4   11.17    0.59
   5   7   4   11.27    0.58
   6   7   4    1.24    0.34
   7   7   4    1.21    0.40
   8   7   4    6.01    0.68
   5  -8  -4    0.53    0.37
   4  -8  -4    1.42    0.31
  -4   8   4    1.96    0.40
   3  -8  -4    3.23    0.34
  -3   8   4    3.45    0.38
   2  -8  -4    7.44    0.45
  -2   8   4    8.02    0.50
   1  -8  -4   19.74    0.61
   0  -8  -4    0.04    0.21
  -1  -8  -4   11.29    0.51
   1   8   4   11.46    0.42
  -2  -8  -4    1.91    0.29
   2   8   4    1.56    0.24
  -3  -8  -4    0.97    0.27
  -3  -8  -4    1.09    0.28
   3   8   4    0.93    0.24
  -4  -8  -4   15.94    0.66
   4   8   4   15.59    0.63
  -5  -8  -4    3.85    0.42
   5   8   4    3.77    0.43
   6   8   4    9.38    0.66
   7   8   4   16.93    0.88
   8   8   4   -0.56    0.41
   5  -9  -4    4.02    0.46
   4  -9  -4    1.38    0.33
   3  -9  -4    0.87    0.31
  -3   9   4    0.65    0.32
   2  -9  -4    2.94    0.36
  -2   9   4    3.43    0.37
   1  -9  -4    2.85    0.34
  -1   9   4    2.61    0.34
   0  -9  -4   58.16    1.18
  -1  -9  -4    3.67    0.37
   1   9   4    3.94    0.31
  -2  -9  -4   10.81    0.55
   2   9   4    9.97    0.49
  -3  -9  -4    5.57    0.45
  -3  -9  -4    5.27    0.44
   3   9   4    5.85    0.42
  -4  -9  -4    1.81    0.36
   4   9   4    1.97    0.36
  -5  -9  -4    2.38    0.40
   5   9   4    2.21    0.36
   6   9   4    7.06    0.56
   7   9   4    5.82    0.64
   8   9   4   17.41    1.06
   4 -10  -4    4.12    0.47
   3 -10  -4    3.25    0.43
   2 -10  -4    1.16    0.34
  -2  10   4    0.94    0.32
   1 -10  -4   11.87    0.63
  -1  10   4   13.81    0.62
   0 -10  -4    0.04    0.26
  -1 -10  -4   23.00    0.80
  -2 -10  -4    4.21    0.43
   2  10   4    3.49    0.36
  -3 -10  -4    1.20    0.34
   3  10   4    1.06    0.33
  -4 -10  -4   11.19    0.67
   4  10   4   10.69    0.62
  -5 -10  -4    7.25    0.55
   5  10   4    7.12    0.58
   6  10   4   15.39    0.86
   7  10   4    0.18    0.42
   4 -11  -4    3.41    0.51
   3 -11  -4    0.56    0.40
   2 -11  -4    6.20    0.54
   1 -11  -4    6.68    0.51
  -1  11   4    7.02    0.50
   0 -11  -4   14.33    0.69
  -1 -11  -4    1.46    0.38
  -2 -11  -4    0.96    0.35
   2  11   4    1.41    0.38
  -3 -11  -4    6.83    0.53
   3  11   4    7.12    0.51
  -4 -11  -4    3.22    0.46
   4  11   4    4.46    0.50
  -5 -11  -4   15.36    0.82
   5  11   4   16.80    0.84
   6  11   4    8.94    0.74
   7  11   4    8.56    0.74
   3 -12  -4   11.48    0.75
   2 -12  -4    1.01    0.42
   1 -12  -4   11.79    0.78
   0 -12  -4    3.76    0.48
  -1 -12  -4    0.32    0.39
  -2 -12  -4   13.86    0.78
  -3 -12  -4    7.87    0.62
   3  12   4    7.77    0.58
  -4 -12  -4    0.15    0.36
   4  12   4    0.10    0.37
  -5 -12  -4    5.11    0.59
   5  12   4    7.07    0.65
   6  12   4   14.99    0.96
   2 -13  -4    8.23    0.70
   1 -13  -4    3.71    0.54
   0 -13  -4    7.19    0.64
  -1 -13  -4    2.78    0.51
  -2 -13  -4   -0.35    0.40
  -3 -13  -4   12.60    0.89
  -4 -13  -4    8.13    0.66
   4  13   4    6.42    0.59
  -5 -13  -4    1.30    0.48
   5  13   4    1.05    0.45
   1 -14  -4    3.54    0.61
   0 -14  -4    2.48    0.55
  -1 -14  -4    3.43    0.59
  -2 -14  -4    3.29    0.58
  -3 -14  -4    2.41    0.55
  -4 -14  -4    5.23    0.63
   3  13  -5    4.68    0.63
   2  13  -5    3.60    0.58
   1  13  -5    0.45    0.42
  -1 -13   5    0.66    0.49
   0 -13   5    3.49    0.65
   4  12  -5    0.03    0.45
   3  12  -5    9.44    0.78
   2  12  -5    8.32    0.73
   1  12  -5    3.17    0.50
  -1 -12   5    2.95    0.51
   0  12  -5   -0.08    0.37
   0 -12   5    0.78    0.48
   1 -12   5   -0.21    0.45
   2 -12   5    2.73    0.64
   5  11  -5    2.93    0.57
   4  11  -5   -0.07    0.41
   3  11  -5    0.77    0.42
   2  11  -5    5.80    0.57
  -2 -11   5    5.74    0.58
   1  11  -5   10.02    0.74
  -1 -11   5   10.02    0.69
   0  11  -5    2.45    0.45
   0 -11   5    2.90    0.52
  -1  11  -5    2.92    0.46
   1 -11   5    3.22    0.52
   2 -11   5    6.87    0.72
   3 -11   5    2.49    0.57
   6  10  -5    0.70    0.48
  -6 -10   5    0.35    0.41
   5  10  -5    5.90    0.66
   4  10  -5    0.18    0.34
   3  10  -5    6.32    0.55
   2  10  -5   10.74    0.70
  -2 -10   5   11.71    0.69
   1  10  -5    1.01    0.34
  -1 -10   5    0.73    0.36
   0  10  -5    4.22    0.46
   0 -10   5    3.11    0.48
  -1  10  -5    4.52    0.48
   1 -10   5    4.96    0.52
   2 -10   5    1.50    0.43
   3 -10   5    0.69    0.46
   4 -10   5    8.99    0.77
   6   9  -5    1.64    0.46
  -6  -9   5    2.46    0.49
   5   9  -5    0.56    0.39
  -5  -9   5    0.89    0.38
   4   9  -5   10.78    0.67
  -4  -9   5   12.09    0.65
   3   9  -5    2.52    0.40
   2   9  -5    2.51    0.18
   2   9  -5    3.10    0.44
  -2  -9   5    2.89    0.40
   1   9  -5   15.86    0.72
  -1  -9   5   16.48    0.69
   0   9  -5    5.00    0.49
   0  -9   5    3.91    0.45
  -1   9  -5    1.75    0.36
   1  -9   5    1.10    0.38
  -2   9  -5    6.58    0.52
   2  -9   5    5.72    0.53
   3  -9   5    0.94    0.41
   4  -9   5    0.80    0.47
   5  -9   5   19.80    1.06
   7   8  -5    0.18    0.44
  -7  -8   5    0.34    0.46
   6   8  -5    5.08    0.55
  -6  -8   5    3.81    0.54
   5   8  -5    9.33    0.66
  -5  -8   5    9.04    0.68
   4   8  -5    5.29    0.46
  -4  -8   5    5.82    0.49
   3   8  -5   11.44    0.62
  -3  -8   5   12.15    0.55
   2   8  -5   14.31    0.64
  -2  -8   5   14.19    0.57
   1   8  -5    0.70    0.29
  -1  -8   5    1.32    0.29
   0   8  -5    5.07    0.45
   0  -8   5    4.87    0.44
  -1   8  -5   12.80    0.61
   1  -8   5   11.97    0.62
  -2   8  -5    5.19    0.45
   2  -8   5    4.43    0.46
   3  -8   5   11.00    0.69
   4  -8   5    2.84    0.48
   5  -8   5    0.08    0.44
   7   7  -5    0.35    0.41
  -7  -7   5    0.47    0.48
   6   7  -5    1.71    0.41
  -6  -7   5    1.93    0.47
   5   7  -5    1.41    0.35
  -5  -7   5    3.44    0.47
   4   7  -5   44.29    1.07
  -4  -7   5   42.27    1.09
   3   7  -5   32.21    0.88
  -3  -7   5   32.33    0.83
   2   7  -5   17.94    0.65
  -2  -7   5   18.49    0.57
  -2  -7   5   17.28    0.41
  -2  -7   5   17.17    0.54
   1   7  -5    0.20    0.24
  -1  -7   5   -0.31    0.21
   0  -7   5   17.53    0.62
  -1   7  -5    2.81    0.37
   1  -7   5    2.97    0.36
  -2   7  -5   11.87    0.59
   2  -7   5   11.46    0.60
  -3   7  -5    5.80    0.44
   3  -7   5    4.58    0.47
   4  -7   5   18.55    0.85
   5  -7   5    1.17    0.46
   6  -7   5    1.19    0.50
   7   6  -5    1.27    0.40
  -7  -6   5    1.27    0.51
   6   6  -5    4.02    0.44
  -6  -6   5    2.97    0.51
   5   6  -5   17.89    0.67
  -5  -6   5   17.61    0.78
   4   6  -5    0.41    0.27
  -4  -6   5    0.18    0.28
   3   6  -5   41.66    0.96
  -3  -6   5   43.55    0.97
   2   6  -5   56.81    1.14
  -2  -6   5   56.66    1.06
  -2  -6   5   54.67    1.02
   1   6  -5   34.67    0.86
   1   6  -5   35.39    0.59
  -1  -6   5   36.58    0.69
  -1  -6   5   36.30    0.80
   0   6  -5   -0.04    0.21
   0  -6   5    0.41    0.21
  -1   6  -5   18.39    0.63
   1  -6   5   18.80    0.64
  -2   6  -5    5.58    0.40
   2  -6   5    5.96    0.45
  -3   6  -5    4.33    0.38
   3  -6   5    4.34    0.43
   4  -6   5    3.58    0.44
   5  -6   5    5.72    0.55
   6  -6   5   -0.77    0.38
   7   5  -5    5.15    0.48
  -7  -5   5    6.65    0.71
   6   5  -5    9.98    0.58
  -6  -5   5   10.41    0.76
   5   5  -5   26.20    0.75
  -5  -5   5   26.64    0.94
   4   5  -5    4.73    0.38
  -4  -5   5    5.60    0.46
   3   5  -5    7.14    0.42
  -3  -5   5    6.76    0.46
  -3  -5   5    6.34    0.27
   2   5  -5   16.24    0.55
  -2  -5   5   14.79    0.43
  -2  -5   5   17.02    0.52
   1   5  -5   34.01    0.56
   1   5  -5   34.14    0.79
  -1  -5   5   33.46    0.67
  -1  -5   5   33.48    0.73
   0   5  -5   12.96    0.50
   0  -5   5   13.58    0.47
  -1   5  -5   73.38    1.34
   1  -5   5   73.19    1.33
  -2   5  -5    2.40    0.29
   2  -5   5    2.19    0.30
  -3   5  -5    3.41    0.35
   3  -5   5    4.68    0.40
   4  -5   5    1.29    0.31
   5  -5   5    2.61    0.45
   6  -5   5   -0.42    0.38
   7  -5   5   -0.42    0.45
  -8  -4   5    0.65    0.52
   7   4  -5    1.83    0.36
  -7  -4   5    1.82    0.53
   6   4  -5   23.86    0.72
  -6  -4   5   24.05    1.00
   5   4  -5   14.67    0.55
  -5  -4   5   15.46    0.74
   4   4  -5   42.69    0.89
  -4  -4   5   42.42    1.05
   3   4  -5    0.28    0.19
  -3  -4   5    0.33    0.23
   2   4  -5   26.45    0.64
  -2  -4   5   26.21    0.53
  -2  -4   5   25.66    0.65
   1   4  -5   15.84    0.48
   1   4  -5   15.00    0.32
  -1  -4   5   15.50    0.43
  -1  -4   5   15.44    0.43
   0   4  -5   18.46    0.55
   0  -4   5   17.33    0.49
  -1   4  -5    1.16    0.22
   1  -4   5    0.85    0.21
  -2   4  -5   57.16    1.12
   2  -4   5   57.90    1.12
  -3   4  -5    9.35    0.48
   3  -4   5    9.87    0.51
  -4   4  -5    1.38    0.27
   4  -4   5    1.78    0.34
   5  -4   5    3.30    0.44
   6  -4   5    1.19    0.42
   7  -4   5    0.57    0.46
  -8  -3   5    7.19    0.80
   7   3  -5    0.59    0.30
  -7  -3   5    0.38    0.44
   6   3  -5    1.48    0.27
  -6  -3   5    2.35    0.48
   5   3  -5   17.43    0.55
  -5  -3   5   18.55    0.80
   4   3  -5    9.97    0.40
  -4  -3   5    9.75    0.56
   3   3  -5   11.63    0.41
  -3  -3   5   11.65    0.53
   2   3  -5   27.73    0.61
  -2  -3   5   27.89    0.67
  -2  -3   5   28.97    0.68
   1   3  -5   12.01    0.40
   1   3  -5   11.75    0.27
  -1  -3   5   12.11    0.38
  -1  -3   5   11.66    0.34
  -1  -3   5   12.31    0.38
   0   3  -5   16.72    0.49
   0  -3   5   17.42    0.38
   0  -3   5   17.97    0.47
  -1   3  -5   15.59    0.50
   1  -3   5   15.72    0.48
  -2   3  -5   12.64    0.49
   2  -3   5   13.51    0.49
  -3   3  -5    2.18    0.29
   3  -3   5    2.71    0.32
  -4   3  -5    9.91    0.49
   4  -3   5    9.53    0.53
   5  -3   5   11.58    0.63
   6  -3   5    6.47    0.58
   7  -3   5    1.32    0.48
  -8  -2   5    3.32    0.67
  -7  -2   5    3.24    0.59
   6   2  -5    1.04    0.24
  -6  -2   5    0.69    0.41
   5   2  -5   16.41    0.48
  -5  -2   5   16.04    0.75
   4   2  -5    1.14    0.19
  -4  -2   5    1.23    0.32
   3   2  -5    1.92    0.19
  -3  -2   5    1.66    0.28
  -3  -2   5    2.30    0.30
   2   2  -5    3.24    0.24
  -2  -2   5    3.22    0.28
  -2  -2   5    3.64    0.29
   1   2  -5   86.72    1.22
   1   2  -5   86.28    1.34
  -1  -2   5   86.60    1.36
  -1  -2   5   84.76    1.37
  -1  -2   5   86.72    1.26
   0   2  -5   46.03    0.83
   0  -2   5   44.30    0.78
   0  -2   5   44.86    0.76
  -1   2  -5   22.80    0.57
   1  -2   5   22.21    0.42
   1  -2   5   22.76    0.54
  -2   2  -5   16.90    0.52
   2  -2   5   16.67    0.50
  -3   2  -5    6.72    0.41
   3  -2   5    6.98    0.41
  -4   2  -5    0.01    0.21
   4  -2   5    0.18    0.22
   5  -2   5   -0.05    0.26
   6  -2   5   23.51    0.85
   7  -2   5    5.37    0.57
   8  -2   5    3.40    0.56
  -8  -1   5    3.38    0.66
  -7  -1   5    2.87    0.56
  -6  -1   5    0.75    0.41
   5   1  -5    1.71    0.20
  -5  -1   5    1.48    0.37
  -4  -1   5   28.53    0.84
  -4  -1   5   28.66    0.81
   3   1  -5    4.12    0.22
  -3  -1   5    3.76    0.34
  -3  -1   5    3.83    0.34
   2   1  -5    1.52    0.15
  -2  -1   5    1.43    0.22
  -2  -1   5    1.78    0.25
   1   1  -5   39.27    0.68
  -1  -1   5   38.88    0.75
  -1  -1   5   37.60    0.76
   0   1  -5   12.45    0.37
   0  -1   5   12.71    0.34
  -1   1  -5  106.93    1.64
   1  -1   5  106.81    1.61
  -2   1  -5   48.84    0.91
   2  -1   5   46.39    0.89
  -3   1  -5   28.36    0.69
   3  -1   5   27.40    0.69
  -4   1  -5    3.19    0.31
   4  -1   5    2.98    0.33
  -5   1  -5   17.72    0.61
   5  -1   5   18.54    0.68
   6  -1   5    0.60    0.33
   7  -1   5   15.36    0.80
   8  -1   5    3.74    0.60
  -8   0   5    7.18    0.78
  -7   0   5    0.50    0.46
  -6   0   5    0.69    0.43
  -5   0   5   11.13    0.67
  -5   0   5   12.51    0.69
  -4   0   5    7.99    0.54
  -4   0   5    8.95    0.52
  -3   0   5   25.92    0.74
  -2   0   5   58.94    1.08
  -2   0   5   55.38    1.07
   1   0  -5   26.85    0.48
  -1   0   5   26.39    0.60
  -1   0   5   26.88    0.62
   0   0  -5   65.91    1.04
   0   0   5   65.30    1.07
   0   0   5   66.25    0.99
  -1   0  -5   53.06    0.92
   1   0   5   52.38    0.89
  -2   0  -5   14.93    0.45
   2   0   5   14.45    0.43
  -3   0  -5   36.66    0.80
   3   0   5   38.18    0.81
  -4   0  -5   43.38    0.93
   4   0   5   45.40    0.96
  -5   0  -5    0.91    0.26
   5   0   5    0.82    0.29
   6   0   5    5.50    0.47
   7   0   5    1.16    0.39
   8   0   5    6.18    0.62
  -7   1   5    6.97    0.68
  -6   1   5    0.64    0.41
  -5   1   5    0.60    0.35
  -5   1   5    1.18    0.37
  -4   1   5   12.93    0.61
  -4   1   5   11.91    0.62
  -3   1   5    1.15    0.26
  -3   1   5    0.41    0.18
  -2   1   5   93.34    1.56
  -2   1   5   93.95    1.59
   1  -1  -5   88.17    1.25
  -1   1   5   90.03    1.44
  -1   1   5   88.43    1.46
   0  -1  -5   17.65    0.40
  -1  -1  -5   42.53    0.77
   1   1   5   42.97    0.74
  -2  -1  -5  105.00    1.63
   2   1   5  106.06    1.61
  -3  -1  -5    4.52    0.31
   3   1   5    3.96    0.27
  -4  -1  -5   14.38    0.52
   4   1   5   13.93    0.54
  -5  -1  -5   26.46    0.72
   5   1   5   25.20    0.77
   6   1   5    8.53    0.57
   7   1   5    1.24    0.40
   8   1   5    1.32    0.46
  -7   2   5    2.93    0.56
  -6   2   5    1.71    0.43
  -5   2   5    3.93    0.47
  -5   2   5    3.42    0.44
  -4   2   5   22.15    0.77
  -4   2   5   21.46    0.76
  -3   2   5    2.47    0.31
  -3   2   5    2.40    0.33
   2  -2  -5   38.89    0.61
  -2   2   5   39.22    0.87
  -2   2   5   37.42    0.84
   1  -2  -5  274.30    3.62
  -1   2   5  272.07    3.84
   0  -2  -5   22.83    0.46
  -1  -2  -5    3.51    0.26
   1   2   5    3.34    0.22
  -2  -2  -5   16.97    0.47
   2   2   5   17.33    0.46
  -3  -2  -5   45.05    0.89
   3   2   5   44.93    0.88
  -4  -2  -5   11.51    0.49
   4   2   5   11.38    0.48
  -5  -2  -5   24.62    0.70
   5   2   5   23.25    0.72
   6   2   5    3.98    0.44
   7   2   5   -0.14    0.36
   8   2   5    6.96    0.64
  -7   3   5   15.65    0.94
  -6   3   5   -0.58    0.39
  -6   3   5    0.21    0.41
  -5   3   5    3.68    0.49
  -5   3   5    3.47    0.46
  -4   3   5    3.73    0.43
  -4   3   5    4.12    0.42
   3  -3  -5   22.75    0.46
  -3   3   5   22.86    0.73
  -3   3   5   23.09    0.72
  -2   3   5   50.23    1.04
  -2   3   5   49.98    1.02
   1  -3  -5   25.82    0.46
  -1   3   5   26.02    0.64
   0  -3  -5  207.57    2.86
  -1  -3  -5    7.09    0.31
   1   3   5    6.62    0.27
  -2  -3  -5   33.19    0.70
   2   3   5   33.60    0.68
  -3  -3  -5    9.06    0.41
   3   3   5    9.40    0.40
  -4  -3  -5   14.06    0.53
   4   3   5   13.96    0.53
  -5  -3  -5    6.19    0.46
   5   3   5    6.42    0.48
   6   3   5   22.53    0.79
   7   3   5    0.03    0.35
   8   3   5    2.51    0.49
  -7   4   5    5.03    0.64
  -6   4   5    5.11    0.58
  -6   4   5    3.42    0.53
  -5   4   5   14.46    0.76
  -5   4   5   14.50    0.75
  -4   4   5   31.62    0.95
  -4   4   5   30.34    0.91
  -3   4   5    5.01    0.42
  -3   4   5    4.23    0.39
  -3   4   5    4.24    0.20
  -2   4   5    2.24    0.29
   1  -4  -5   82.27    1.23
   1  -4  -5   83.88    1.23
  -1   4   5   83.15    1.43
   0  -4  -5   19.71    0.46
   0  -4  -5   20.63    0.40
  -1  -4  -5   48.79    0.88
  -1  -4  -5   49.77    0.89
  -1  -4  -5   50.94    0.77
   1   4   5   47.91    0.83
  -2  -4  -5   37.51    0.77
   2   4   5   37.49    0.74
  -3  -4  -5   26.25    0.67
   3   4   5   27.42    0.66
  -4  -4  -5    2.21    0.29
   4   4   5    1.82    0.27
  -5  -4  -5    9.84    0.52
   5   4   5   11.42    0.55
   6   4   5    2.54    0.37
   7   4   5    0.37    0.34
   8   4   5    1.52    0.46
  -7   5   5    0.24    0.47
  -6   5   5    1.36    0.47
  -6   5   5    1.09    0.46
  -5   5   5   12.64    0.75
  -5   5   5   12.35    0.72
  -4   5   5   15.54    0.71
  -4   5   5   13.72    0.68
  -3   5   5   51.59    1.15
   2  -5  -5    2.51    0.20
  -2   5   5    2.57    0.31
   1  -5  -5    3.14    0.22
  -1   5   5    2.79    0.29
   0  -5  -5    4.51    0.28
  -1  -5  -5   34.15    0.71
   1   5   5   34.20    0.65
  -2  -5  -5   27.94    0.66
   2   5   5   27.65    0.63
  -3  -5  -5   58.53    1.13
   3   5   5   61.02    1.12
  -4  -5  -5    2.32    0.30
   4   5   5    2.89    0.33
  -5  -5  -5    2.74    0.34
   5   5   5    3.81    0.41
  -6  -5  -5    4.53    0.42
   6   5   5    3.24    0.43
   7   5   5    2.26    0.43
   8   5   5    0.50    0.42
  -6   6   5    1.53    0.47
  -5   6   5    0.41    0.37
  -4   6   5   24.08    0.84
   3  -6  -5    6.37    0.35
  -3   6   5    6.49    0.47
   2  -6  -5   15.69    0.45
  -2   6   5   15.93    0.60
   1  -6  -5    0.19    0.17
  -1   6   5    0.30    0.22
   0  -6  -5   47.19    0.89
  -1  -6  -5    0.87    0.21
   1   6   5    0.84    0.17
  -2  -6  -5    2.96    0.29
  -2  -6  -5    2.16    0.26
   2   6   5    3.28    0.26
  -3  -6  -5   27.28    0.73
   3   6   5   26.61    0.69
  -4  -6  -5   19.54    0.66
   4   6   5   18.19    0.63
  -5  -6  -5    3.10    0.38
   5   6   5    2.32    0.33
  -6  -6  -5    5.49    0.46
   6   6   5    4.33    0.43
   7   6   5    3.15    0.49
   8   6   5    0.70    0.46
  -5   7   5    0.83    0.38
   4  -7  -5   -0.13    0.23
  -4   7   5    0.40    0.33
   3  -7  -5   -0.12    0.21
  -3   7   5    0.22    0.28
   2  -7  -5    9.19    0.43
  -2   7   5    9.17    0.51
   1  -7  -5    6.92    0.38
  -1   7   5    6.66    0.46
   0  -7  -5   -0.17    0.19
  -1  -7  -5   13.41    0.50
   1   7   5   13.19    0.42
  -2  -7  -5   62.94    1.21
  -2  -7  -5   63.16    1.21
   2   7   5   64.50    1.15
  -3  -7  -5    0.31    0.26
   3   7   5    0.02    0.21
  -4  -7  -5   10.24    0.56
   4   7   5   10.32    0.54
  -5  -7  -5    0.88    0.32
   5   7   5    0.67    0.31
  -6  -7  -5    3.15    0.41
   6   7   5    4.41    0.51
   7   7   5    5.52    0.54
   8   7   5    8.79    0.77
   4  -8  -5   -0.15    0.25
  -4   8   5    0.14    0.33
   3  -8  -5    1.71    0.30
  -3   8   5    2.27    0.37
   2  -8  -5    2.03    0.30
  -2   8   5    1.32    0.30
   1  -8  -5    6.93    0.43
  -1   8   5    6.98    0.49
   0  -8  -5    9.44    0.47
  -1  -8  -5    5.78    0.39
   1   8   5    6.69    0.35
  -2  -8  -5   11.89    0.54
   2   8   5   11.55    0.48
  -3  -8  -5   41.72    0.99
   3   8   5   41.73    0.95
  -4  -8  -5   12.87    0.62
   4   8   5   11.50    0.58
  -5  -8  -5    4.51    0.46
   5   8   5    2.72    0.39
  -6  -8  -5    5.66    0.51
   6   8   5    4.75    0.51
   7   8   5    0.18    0.39
   8   8   5   10.06    0.81
   4  -9  -5    9.56    0.59
   3  -9  -5    0.58    0.30
  -3   9   5    0.29    0.32
   2  -9  -5    0.60    0.29
  -2   9   5    0.55    0.30
   1  -9  -5   14.33    0.59
  -1   9   5   13.45    0.62
   0  -9  -5    8.37    0.51
  -1  -9  -5    1.98    0.32
  -2  -9  -5    8.02    0.53
   2   9   5    8.94    0.46
  -3  -9  -5   40.56    1.02
  -3  -9  -5   38.43    0.99
   3   9   5   40.79    0.97
  -4  -9  -5    2.69    0.40
   4   9   5    3.83    0.41
  -5  -9  -5   15.90    0.76
   5   9   5   14.53    0.73
  -6  -9  -5    7.52    0.56
   6   9   5    6.52    0.56
   7   9   5   11.88    0.87
   4 -10  -5    2.57    0.42
   3 -10  -5    5.74    0.49
   2 -10  -5    2.21    0.38
  -2  10   5    1.81    0.36
   1 -10  -5    4.72    0.44
  -1  10   5    4.90    0.44
   0 -10  -5   27.67    0.83
  -1 -10  -5   20.12    0.74
  -2 -10  -5    3.25    0.39
   2  10   5    3.71    0.36
  -3 -10  -5    3.37    0.43
  -3 -10  -5    3.94    0.44
   3  10   5    3.25    0.38
  -4 -10  -5    8.49    0.63
   4  10   5    8.48    0.58
  -5 -10  -5   11.29    0.71
   5  10   5   11.56    0.73
  -6 -10  -5    7.43    0.59
   6  10   5    7.98    0.63
   7  10   5    8.44    0.70
   4 -11  -5    0.97    0.42
   3 -11  -5    8.41    0.60
   2 -11  -5    6.78    0.56
   1 -11  -5    0.44    0.35
  -1  11   5    0.58    0.34
   0 -11  -5   20.50    0.80
  -1 -11  -5    5.37    0.49
  -2 -11  -5    8.51    0.64
  -3 -11  -5   11.66    0.71
  -3 -11  -5   12.14    0.72
   3  11   5   11.43    0.63
  -4 -11  -5    6.33    0.56
   4  11   5    6.16    0.52
  -5 -11  -5    1.82    0.44
   5  11   5    0.74    0.43
  -6 -11  -5   17.05    0.91
   6  11   5   18.86    0.97
   7  11   5    7.78    0.75
   3 -12  -5   -0.09    0.42
   2 -12  -5    4.72    0.54
   1 -12  -5    7.11    0.59
   0 -12  -5    7.21    0.59
  -1 -12  -5   15.16    0.80
  -2 -12  -5    2.73    0.46
  -3 -12  -5    2.11    0.44
  -3 -12  -5    1.29    0.42
  -4 -12  -5    3.36    0.51
   4  12   5    2.77    0.45
  -5 -12  -5    5.93    0.60
   5  12   5    6.18    0.62
   6  12   5    0.70    0.48
   2 -13  -5    4.65    0.60
   1 -13  -5    0.32    0.42
   0 -13  -5    4.12    0.59
  -1 -13  -5    0.97    0.44
  -2 -13  -5    4.76    0.59
  -3 -13  -5    2.63    0.53
  -3 -13  -5    2.49    0.54
  -4 -13  -5    8.97    0.72
  -5 -13  -5    0.49    0.48
   5  13   5    0.32    0.45
   0 -14  -5    0.72    0.51
  -1 -14  -5    0.50    0.48
  -2 -14  -5    0.68    0.48
  -3 -14  -5    4.68    0.65
  -3 -14  -5    1.52    0.52
  -4 -14  -5    0.48    0.47
   4  12  -6    3.29    0.61
   3  12  -6    0.61    0.47
   2  12  -6    1.23    0.47
   1  12  -6    4.75    0.60
  -1 -12   6    6.04    0.67
   0  12  -6    0.24    0.41
   0 -12   6    0.68    0.50
   1 -12   6    3.82    0.65
   5  11  -6    3.85    0.61
   4  11  -6   -0.02    0.43
   3  11  -6    0.31    0.41
   2  11  -6    0.12    0.38
   1  11  -6    4.50    0.59
  -1 -11   6    4.08    0.53
   0  11  -6    6.51    0.61
   0 -11   6    6.02    0.63
  -1  11  -6    1.45    0.41
   1 -11   6    0.23    0.45
   2 -11   6    1.57    0.53
   5  10  -6    0.09    0.47
   4  10  -6    0.98    0.42
   3  10  -6    2.46    0.46
   3  10  -6    2.85    0.22
   2  10  -6    0.85    0.38
   1  10  -6    0.17    0.36
  -1 -10   6    0.50    0.36
   0  10  -6   10.11    0.71
   0 -10   6   10.71    0.72
  -1  10  -6    9.93    0.70
   1 -10   6    9.82    0.68
   2 -10   6    0.40    0.45
   3 -10   6   -0.13    0.43
   6   9  -6    0.31    0.46
  -6  -9   6   -0.43    0.39
   5   9  -6   16.29    0.85
  -5  -9   6   15.06    0.81
   4   9  -6    4.01    0.50
   3   9  -6    0.47    0.35
   2   9  -6   19.40    0.81
   1   9  -6    2.32    0.40
  -1  -9   6    1.47    0.36
   0   9  -6    1.46    0.35
   0  -9   6    1.07    0.37
  -1   9  -6    9.15    0.64
   1  -9   6    8.91    0.62
  -2   9  -6    5.78    0.52
   2  -9   6    5.60    0.57
   3  -9   6    3.57    0.53
   4  -9   6    0.68    0.46
   6   8  -6    0.28    0.42
  -6  -8   6    0.49    0.43
   5   8  -6    1.19    0.40
  -5  -8   6    2.35    0.44
   4   8  -6    2.68    0.41
  -4  -8   6    2.95    0.40
   3   8  -6   42.02    1.10
  -3  -8   6   42.32    1.17
   2   8  -6    6.53    0.27
   2   8  -6    6.17    0.50
  -2  -8   6    5.87    0.29
   1   8  -6   18.62    0.75
  -1  -8   6   19.32    0.69
   0   8  -6    0.83    0.31
   0  -8   6    0.33    0.29
  -1   8  -6    9.45    0.60
   1  -8   6    9.43    0.60
  -2   8  -6    4.87    0.45
   2  -8   6    4.77    0.49
   3  -8   6    0.12    0.37
   4  -8   6   10.19    0.73
   5  -8   6    1.12    0.52
   7   7  -6    2.08    0.49
  -7  -7   6    1.91    0.57
   6   7  -6    2.15    0.44
  -6  -7   6    2.74    0.51
   5   7  -6   12.34    0.68
  -5  -7   6   11.27    0.74
   4   7  -6    1.87    0.36
  -4  -7   6    2.54    0.39
   3   7  -6    3.85    0.41
  -3  -7   6    4.22    0.38
   2   7  -6   30.73    0.89
  -2  -7   6   33.72    0.77
   1   7  -6    9.47    0.56
  -1  -7   6    9.70    0.50
   0   7  -6   15.73    0.65
   0  -7   6   15.46    0.61
  -1   7  -6    0.44    0.29
   1  -7   6    0.34    0.28
  -2   7  -6    2.81    0.39
   2  -7   6    2.97    0.38
  -3   7  -6    9.45    0.58
   3  -7   6    9.34    0.62
   4  -7   6   -0.18    0.37
   5  -7   6   14.12    0.92
   7   6  -6    2.69    0.46
  -7  -6   6    3.62    0.63
   6   6  -6   15.64    0.71
  -6  -6   6   13.71    0.87
   5   6  -6    5.78    0.47
  -5  -6   6    5.98    0.56
   4   6  -6   43.91    1.04
  -4  -6   6   41.94    1.09
   3   6  -6    0.39    0.26
  -3  -6   6    0.02    0.14
  -3  -6   6    0.16    0.24
   2   6  -6   32.26    0.85
  -2  -6   6   31.63    0.75
   1   6  -6    8.03    0.49
  -1  -6   6    8.26    0.42
  -1  -6   6    7.90    0.34
   0   6  -6    9.78    0.52
   0  -6   6   10.20    0.47
  -1   6  -6   22.91    0.73
   1  -6   6   22.77    0.72
  -2   6  -6   14.30    0.61
   2  -6   6   13.72    0.63
  -3   6  -6    0.12    0.25
   3  -6   6   -0.02    0.29
   4  -6   6   11.25    0.73
   5  -6   6    1.12    0.44
   6  -6   6    2.38    0.52
   7   5  -6    1.67    0.39
  -7  -5   6    1.91    0.56
   6   5  -6    1.77    0.35
  -6  -5   6    2.17    0.48
   5   5  -6   29.23    0.82
  -5  -5   6   29.80    1.01
   4   5  -6    9.77    0.51
  -4  -5   6   11.36    0.63
   3   5  -6   35.92    0.87
  -3  -5   6   37.01    0.90
   2   5  -6    2.00    0.27
  -2  -5   6    2.60    0.28
   1   5  -6   10.34    0.47
  -1  -5   6    9.97    0.37
  -1  -5   6    9.33    0.40
   0   5  -6   32.77    0.80
   0  -5   6   31.65    0.75
  -1   5  -6   61.01    1.22
   1  -5   6   60.19    1.18
  -2   5  -6   15.19    0.60
   2  -5   6   14.77    0.61
  -3   5  -6    5.91    0.46
   3  -5   6    5.29    0.44
  -4   5  -6    7.21    0.52
   4  -5   6    7.31    0.52
   5  -5   6    8.41    0.65
   6  -5   6    3.18    0.53
   7   4  -6    9.74    0.59
  -7  -4   6    9.69    0.81
   6   4  -6    3.77    0.38
  -6  -4   6    4.15    0.56
   5   4  -6    5.27    0.39
  -5  -4   6    6.49    0.56
   4   4  -6   19.72    0.60
  -4  -4   6   19.15    0.74
   3   4  -6    4.67    0.34
  -3  -4   6    3.60    0.36
   2   4  -6   12.39    0.47
  -2  -4   6   12.67    0.50
   1   4  -6   27.08    0.69
  -1  -4   6   26.53    0.60
  -1  -4   6   27.41    0.62
   0   4  -6    0.82    0.23
   0  -4   6    1.17    0.21
  -1   4  -6   44.81    0.97
   1  -4   6   46.16    0.95
  -2   4  -6   14.87    0.57
   2  -4   6   13.96    0.56
  -3   4  -6    4.90    0.39
   3  -4   6    6.11    0.43
  -4   4  -6    0.21    0.25
   4  -4   6    0.11    0.29
   5  -4   6    4.83    0.50
   6  -4   6   18.33    0.92
   7  -4   6    2.28    0.55
  -7  -3   6    0.17    0.45
   6   3  -6    9.66    0.50
  -6  -3   6    8.69    0.70
   5   3  -6   28.87    0.72
  -5  -3   6   29.76    0.98
   4   3  -6    3.87    0.30
  -4  -3   6    4.40    0.45
  -4  -3   6    3.56    0.24
   3   3  -6   13.91    0.46
  -3  -3   6   13.75    0.58
  -3  -3   6   13.94    0.58
   2   3  -6    1.44    0.22
  -2  -3   6    1.22    0.23
  -2  -3   6    1.84    0.26
   1   3  -6    5.04    0.34
  -1  -3   6    4.21    0.28
  -1  -3   6    4.53    0.25
  -1  -3   6    4.34    0.31
   0   3  -6   15.24    0.50
   0  -3   6   15.42    0.45
  -1   3  -6   35.17    0.81
   1  -3   6   37.19    0.80
  -2   3  -6   12.13    0.52
   2  -3   6   12.75    0.50
  -3   3  -6    0.03    0.22
   3  -3   6    0.41    0.23
  -4   3  -6    2.81    0.33
   4  -3   6    3.30    0.38
   5  -3   6    6.01    0.49
   6  -3   6    0.51    0.38
   7  -3   6   18.34    0.98
  -7  -2   6    3.20    0.61
  -6  -2   6    1.11    0.43
   5   2  -6    7.71    0.39
  -5  -2   6    7.48    0.59
   4   2  -6   31.62    0.67
  -4  -2   6   31.50    0.92
  -4  -2   6   31.70    0.63
  -4  -2   6   31.13    0.93
   3   2  -6    1.63    0.20
  -3  -2   6    1.17    0.27
  -3  -2   6    1.54    0.28
   2   2  -6   40.25    0.76
  -2  -2   6   38.49    0.85
  -2  -2   6   40.10    0.88
   1   2  -6    1.53    0.20
  -1  -2   6    1.11    0.20
  -1  -2   6    1.81    0.15
  -1  -2   6    1.60    0.20
   0   2  -6    3.32    0.26
   0  -2   6    3.23    0.23
   0  -2   6    3.31    0.23
  -1   2  -6    5.06    0.36
   1  -2   6    4.99    0.22
   1  -2   6    5.10    0.32
  -2   2  -6   75.20    1.35
   2  -2   6   76.61    1.33
  -3   2  -6   25.11    0.70
   3  -2   6   24.74    0.71
  -4   2  -6    0.09    0.24
   4  -2   6   -0.56    0.24
  -5   2  -6    3.59    0.44
   5  -2   6    3.77    0.40
   6  -2   6   11.63    0.72
   7  -2   6   -0.04    0.41
  -7  -1   6    0.11    0.46
  -6  -1   6    0.96    0.44
  -5  -1   6   13.79    0.75
  -4  -1   6   18.59    0.74
  -4  -1   6   17.70    0.73
  -4  -1   6   18.35    0.44
   3   1  -6   11.37    0.34
  -3  -1   6   10.83    0.55
  -3  -1   6   10.87    0.53
   2   1  -6    4.40    0.25
  -2  -1   6    4.94    0.36
  -2  -1   6    3.80    0.32
   1   1  -6   73.62    1.18
  -1  -1   6   73.84    1.28
  -1  -1   6   76.22    1.28
   0   1  -6    6.60    0.32
   0  -1   6    6.18    0.29
   0  -1   6    6.33    0.26
  -1   1  -6   24.29    0.60
   1  -1   6   23.71    0.55
  -2   1  -6   33.85    0.77
   2  -1   6   34.70    0.75
  -3   1  -6    4.66    0.37
   3  -1   6    4.30    0.35
  -4   1  -6   20.10    0.66
   4  -1   6   20.05    0.68
  -5   1  -6    4.19    0.38
   5  -1   6    4.75    0.42
   6  -1   6    6.58    0.57
   7  -1   6    4.23    0.53
   8  -1   6    6.23    0.66
  -7   0   6    6.65    0.69
  -6   0   6    4.46    0.58
  -5   0   6    1.20    0.39
  -5   0   6    1.58    0.38
  -4   0   6   11.96    0.36
  -4   0   6   12.01    0.59
  -4   0   6   12.21    0.64
  -3   0   6   14.37    0.59
  -3   0   6   14.29    0.59
  -2   0   6   52.53    1.08
  -2   0   6   51.95    1.05
   1   0  -6   41.15    0.72
  -1   0   6   40.84    0.86
  -1   0   6   42.53    0.85
   0   0  -6   30.11    0.62
   0   0   6   30.44    0.55
   0   0   6   31.41    0.65
  -1   0  -6   20.57    0.54
   1   0   6   21.69    0.50
  -2   0  -6   41.73    0.85
   2   0   6   40.08    0.82
  -3   0  -6   30.96    0.76
   3   0   6   31.89    0.75
  -4   0  -6    0.16    0.24
   4   0   6    0.18    0.24
  -5   0  -6    0.83    0.29
   5   0   6    1.04    0.32
   6   0   6   10.33    0.67
   7   0   6    2.43    0.45
   8   0   6    5.85    0.65
  -7   1   6    4.89    0.65
  -6   1   6    0.76    0.42
  -5   1   6    3.47    0.47
  -5   1   6    4.02    0.47
  -4   1   6   15.50    0.67
  -4   1   6   14.79    0.68
  -4   1   6   14.68    0.39
  -3   1   6    8.62    0.45
  -3   1   6    8.44    0.52
   2  -1  -6   21.44    0.41
  -2   1   6   21.84    0.66
  -2   1   6   22.31    0.64
   1  -1  -6  167.81    2.33
  -1   1   6  168.57    2.55
  -1   1   6  171.25    2.53
   0  -1  -6  138.78    2.00
   0   1   6  138.91    2.08
  -1  -1  -6   -0.10    0.15
   1   1   6    0.22    0.13
  -2  -1  -6   34.23    0.73
   2   1   6   33.47    0.70
  -3  -1  -6   10.84    0.47
   3   1   6   10.48    0.44
  -4  -1  -6    0.15    0.23
   4   1   6    0.48    0.23
  -5  -1  -6   17.55    0.64
   5   1   6   16.84    0.66
   6   1   6    0.44    0.29
   7   1   6    0.87    0.38
   8   1   6   -0.20    0.42
  -7   2   6   24.91    1.13
  -6   2   6    5.20    0.58
  -6   2   6    3.74    0.56
  -5   2   6   17.16    0.80
  -5   2   6   15.98    0.81
  -4   2   6    3.70    0.44
  -4   2   6    3.03    0.41
  -3   2   6    7.34    0.50
  -3   2   6    6.79    0.48
  -2   2   6   22.37    0.68
   1  -2  -6  155.77    2.16
  -1   2   6  157.62    2.39
   0  -2  -6   52.81    0.88
  -1  -2  -6   98.91    1.56
   1   2   6  104.63    1.52
  -2  -2  -6    0.67    0.18
   2   2   6    1.12    0.20
  -3  -2  -6   26.45    0.67
   3   2   6   26.21    0.66
  -4  -2  -6    3.46    0.34
   4   2   6    4.88    0.39
  -5  -2  -6    0.93    0.29
   5   2   6    1.01    0.31
   6   2   6   15.78    0.71
   7   2   6    1.21    0.42
   8   2   6    1.00    0.46
  -7   3   6    0.31    0.47
  -6   3   6   16.13    0.91
  -6   3   6   16.33    0.91
  -5   3   6    2.22    0.45
  -5   3   6    2.56    0.45
   4  -3  -6   33.86    0.64
  -4   3   6   33.80    1.00
  -4   3   6   34.18    0.98
   3  -3  -6   68.55    1.02
  -3   3   6   66.75    1.38
  -3   3   6   70.39    1.43
  -2   3   6    0.19    0.24
  -2   3   6    0.54    0.23
   1  -3  -6   22.20    0.45
   0  -3  -6  112.77    1.67
  -1  -3  -6   10.05    0.37
   1   3   6    9.82    0.32
  -2  -3  -6   14.25    0.47
   2   3   6   14.16    0.44
  -3  -3  -6    1.85    0.27
   3   3   6    1.48    0.22
  -4  -3  -6    6.80    0.45
   4   3   6    5.64    0.42
  -5  -3  -6    6.12    0.44
   5   3   6    7.26    0.51
  -6  -3  -6   -0.19    0.35
   6   3   6    0.16    0.30
   7   3   6    3.87    0.50
   8   3   6   -0.06    0.45
  -7   4   6   -0.22    0.48
  -6   4   6   -0.28    0.40
  -6   4   6   -0.29    0.40
  -5   4   6    5.35    0.55
  -5   4   6    5.29    0.56
   4  -4  -6   22.23    0.45
  -4   4   6   21.43    0.81
  -4   4   6   23.06    0.85
  -3   4   6    1.95    0.35
  -3   4   6    2.27    0.36
   2  -4  -6  165.74    2.32
  -2   4   6  166.04    2.62
   1  -4  -6    6.45    0.26
  -1   4   6    3.99    0.33
   0  -4  -6    7.43    0.32
  -1  -4  -6    7.43    0.34
   1   4   6    5.96    0.27
  -2  -4  -6    1.60    0.24
  -2  -4  -6    2.09    0.15
   2   4   6    2.01    0.23
  -3  -4  -6   13.75    0.53
   3   4   6   14.03    0.49
  -4  -4  -6    0.70    0.26
   4   4   6    0.53    0.23
  -5  -4  -6    6.59    0.45
   5   4   6    6.15    0.48
  -6  -4  -6    8.06    0.57
   6   4   6    7.98    0.60
   7   4   6    0.88    0.40
   8   4   6    2.10    0.50
  -6   5   6    0.49    0.45
  -6   5   6    0.68    0.48
  -5   5   6   -0.38    0.35
  -5   5   6    0.29    0.38
  -4   5   6    5.30    0.49
  -4   5   6    5.92    0.54
  -3   5   6   25.60    0.82
  -2   5   6    0.05    0.25
   1  -5  -6   48.35    0.84
  -1   5   6   47.68    1.03
   0  -5  -6   22.48    0.55
  -1  -5  -6    4.32    0.31
  -1  -5  -6    3.75    0.30
   1   5   6    4.16    0.26
  -2  -5  -6   31.81    0.75
   2   5   6   32.67    0.70
  -3  -5  -6    6.73    0.46
   3   5   6    7.28    0.41
  -4  -5  -6   17.79    0.65
   4   5   6   16.53    0.60
  -5  -5  -6    0.53    0.30
   5   5   6    0.80    0.32
  -6  -5  -6   17.06    0.72
   6   5   6   16.53    0.75
   7   5   6    5.16    0.55
   8   5   6    0.70    0.46
  -6   6   6    0.07    0.44
  -5   6   6    1.42    0.44
  -4   6   6    4.81    0.50
   3  -6  -6   10.58    0.39
  -3   6   6   10.26    0.61
   2  -6  -6    1.48    0.20
  -2   6   6    1.33    0.31
   1  -6  -6    8.34    0.36
  -1   6   6    8.84    0.51
   0  -6  -6   17.66    0.51
  -1  -6  -6    0.17    0.21
   1   6   6    0.73    0.16
  -2  -6  -6   11.84    0.49
   2   6   6   11.86    0.44
  -3  -6  -6  103.41    1.77
   3   6   6  104.19    1.73
  -4  -6  -6    1.94    0.32
   4   6   6    2.42    0.34
  -5  -6  -6    5.03    0.45
   5   6   6    4.00    0.39
  -6  -6  -6    1.19    0.36
   6   6   6    0.22    0.34
   7   6   6    1.90    0.47
   8   6   6   10.52    0.77
  -6   7   6    1.52    0.79
  -5   7   6    0.64    0.42
  -4   7   6    6.50    0.55
   3  -7  -6   16.88    0.52
  -3   7   6   16.18    0.73
   2  -7  -6    5.88    0.38
  -2   7   6    7.01    0.51
   1  -7  -6   11.71    0.45
  -1   7   6   12.40    0.57
   0  -7  -6    0.01    0.19
  -1  -7  -6   30.73    0.76
   1   7   6   31.57    0.89
  -2  -7  -6    1.25    0.28
  -2  -7  -6    1.53    0.29
   2   7   6    1.15    0.22
  -3  -7  -6   26.83    0.79
   3   7   6   28.06    0.74
  -4  -7  -6   36.86    0.98
   4   7   6   38.92    0.95
  -5  -7  -6   10.10    0.62
   5   7   6    8.16    0.58
  -6  -7  -6    2.78    0.41
   6   7   6    2.78    0.42
   7   7   6    3.35    0.53
   8   7   6    1.74    0.50
  -5   8   6    3.89    0.53
  -4   8   6    0.32    0.37
   3  -8  -6    2.07    0.30
  -3   8   6    2.02    0.40
   2  -8  -6    7.71    0.46
  -2   8   6    7.76    0.55
   1  -8  -6    4.85    0.35
  -1   8   6    5.56    0.45
   0  -8  -6   70.51    1.31
  -1  -8  -6    1.12    0.28
  -2  -8  -6   12.02    0.56
  -2  -8  -6   11.44    0.55
   2   8   6   11.20    0.47
  -3  -8  -6   22.26    0.76
   3   8   6   22.25    0.70
  -4  -8  -6   19.55    0.75
   4   8   6   19.92    0.72
  -5  -8  -6    6.43    0.51
   5   8   6    5.38    0.46
  -6  -8  -6    6.54    0.55
   6   8   6    7.24    0.60
   7   8   6    7.82    0.64
   8   8   6    1.55    0.56
  -4   9   6   10.74    0.73
   3  -9  -6    7.23    0.53
  -3   9   6    8.55    0.64
   2  -9  -6   -0.47    0.25
  -2   9   6    0.37    0.31
   1  -9  -6    5.59    0.41
  -1   9   6    6.07    0.49
   0  -9  -6   15.72    0.62
  -1  -9  -6   41.79    1.00
  -2  -9  -6   13.75    0.64
   2   9   6   13.41    0.67
  -3  -9  -6    6.79    0.50
   3   9   6    7.12    0.50
  -4  -9  -6   14.81    0.71
   4   9   6   15.63    0.68
  -5  -9  -6    0.49    0.36
   5   9   6    1.17    0.36
  -6  -9  -6    7.25    0.59
   6   9   6    8.07    0.65
   7   9   6    0.44    0.48
   3 -10  -6    4.94    0.47
  -3  10   6    3.81    0.49
   2 -10  -6    8.42    0.59
  -2  10   6    8.51    0.62
   1 -10  -6   -0.49    0.28
  -1  10   6   -0.43    0.29
   0 -10  -6   21.79    0.78
  -1 -10  -6   34.39    0.96
  -2 -10  -6    4.30    0.43
  -3 -10  -6   13.05    0.69
   3  10   6   13.82    0.63
  -4 -10  -6   15.36    0.78
   4  10   6   16.44    0.73
  -5 -10  -6    1.39    0.44
   5  10   6    2.46    0.45
  -6 -10  -6    0.42    0.42
   6  10   6   -0.37    0.35
   7  10   6    3.59    0.58
   3 -11  -6    0.32    0.39
   2 -11  -6    1.48    0.40
  -2  11   6    1.13    0.40
   1 -11  -6    4.10    0.45
  -1  11   6    4.61    0.52
   0 -11  -6    3.59    0.45
  -1 -11  -6   17.50    0.77
  -2 -11  -6   37.60    1.08
  -3 -11  -6    2.62    0.44
  -3 -11  -6    3.15    0.47
  -4 -11  -6    0.18    0.37
   4  11   6    0.28    0.33
  -5 -11  -6    3.34    0.50
   5  11   6    3.75    0.53
  -6 -11  -6    1.49    0.46
   6  11   6    2.51    0.54
   2 -12  -6    0.30    0.40
   1 -12  -6    3.40    0.50
  -1  12   6    3.45    0.49
   0 -12  -6    3.37    0.51
  -1 -12  -6    4.18    0.51
  -2 -12  -6    2.64    0.49
  -3 -12  -6   14.24    0.85
  -3 -12  -6   16.34    0.84
  -4 -12  -6    1.48    0.44
  -5 -12  -6    0.43    0.43
   5  12   6    1.37    0.44
  -6 -12  -6    0.09    0.46
   6  12   6    0.21    0.43
   1 -13  -6    4.99    0.60
   0 -13  -6    1.22    0.45
  -1 -13  -6    4.91    0.59
  -2 -13  -6    0.21    0.43
  -3 -13  -6    1.70    0.49
  -3 -13  -6    2.96    0.55
  -4 -13  -6    5.31    0.62
  -5 -13  -6   -0.09    0.44
   0 -14  -6   23.33    1.13
  -1 -14  -6    0.09    0.52
  -2 -14  -6    3.51    0.59
  -3 -14  -6    0.14    0.49
  -3 -14  -6    0.40    0.46
  -4 -14  -6    1.02    0.50
   2  12  -7    0.41    0.48
   1  12  -7    5.17    0.64
   0  12  -7    3.24    0.55
   0 -12   7    2.14    0.55
   4  11  -7   -0.24    0.46
   3  11  -7    1.26    0.48
   2  11  -7    2.02    0.51
   1  11  -7    0.38    0.43
   0  11  -7    7.22    0.68
   0 -11   7    6.26    0.63
  -1  11  -7   13.70    0.89
   1 -11   7   15.84    0.98
   2 -11   7    3.82    0.66
   5  10  -7    3.89    0.61
   4  10  -7    7.08    0.71
   3  10  -7    0.69    0.45
   2  10  -7    1.40    0.41
   1  10  -7    8.22    0.68
   0  10  -7    3.96    0.51
   0 -10   7    4.54    0.51
  -1  10  -7   10.71    0.76
   1 -10   7   10.22    0.71
  -2  10  -7   14.51    0.85
   2 -10   7   14.33    0.92
   3 -10   7    0.32    0.49
   5   9  -7    3.49    0.55
   4   9  -7   -0.62    0.35
   3   9  -7    0.80    0.37
   3   9  -7    0.69    0.18
   2   9  -7   12.72    0.74
   1   9  -7   11.14    0.71
  -1  -9   7   12.56    0.72
   0   9  -7    3.14    0.46
   0  -9   7    2.50    0.41
  -1   9  -7   13.56    0.78
   1  -9   7   13.87    0.78
  -2   9  -7   12.07    0.73
   2  -9   7   11.95    0.81
   3  -9   7    5.10    0.60
   4  -9   7    0.33    0.48
   6   8  -7    2.87    0.54
  -6  -8   7    3.33    0.54
   5   8  -7    1.46    0.45
  -5  -8   7    1.88    0.43
   4   8  -7   16.16    0.80
  -4  -8   7   16.39    0.86
   3   8  -7    0.00    0.32
   2   8  -7    2.61    0.41
   1   8  -7    4.71    0.49
  -1  -8   7    3.42    0.40
   0   8  -7   20.50    0.84
   0  -8   7   21.91    0.77
  -1   8  -7    0.82    0.36
   1  -8   7    2.08    0.41
  -2   8  -7   14.97    0.76
   2  -8   7   13.57    0.76
  -3   8  -7    5.55    0.53
   3  -8   7    5.28    0.59
   4  -8   7    3.11    0.56
   5  -8   7    0.27    0.46
   6   7  -7    3.78    0.50
  -6  -7   7    2.62    0.51
   5   7  -7    4.32    0.49
  -5  -7   7    4.68    0.53
   4   7  -7    2.43    0.41
  -4  -7   7    2.55    0.40
   3   7  -7   15.79    0.70
  -3  -7   7   15.65    0.64
  -3  -7   7   16.35    0.47
   2   7  -7    7.69    0.52
   1   7  -7    7.57    0.55
  -1  -7   7    8.43    0.50
   0   7  -7   -0.12    0.26
   0  -7   7    0.18    0.24
  -1   7  -7    0.44    0.28
   1  -7   7   -0.40    0.24
  -2   7  -7    6.91    0.52
   2  -7   7    7.44    0.55
  -3   7  -7    9.56    0.63
   3  -7   7    9.35    0.69
   4  -7   7    6.64    0.63
   5  -7   7    3.52    0.58
   7   6  -7    5.03    0.53
  -7  -6   7    4.21    0.64
   6   6  -7    0.00    0.33
  -6  -6   7    0.43    0.45
   5   6  -7    5.42    0.47
  -5  -6   7    5.22    0.56
   4   6  -7    0.46    0.29
  -4  -6   7    0.69    0.31
   3   6  -7   12.22    0.60
  -3  -6   7   11.97    0.58
   2   6  -7    9.85    0.31
   2   6  -7    8.79    0.53
  -2  -6   7    9.60    0.46
   1   6  -7   21.11    0.72
  -1  -6   7   21.18    0.63
   0   6  -7    0.76    0.28
   0  -6   7    0.93    0.25
  -1   6  -7    7.08    0.48
   1  -6   7    7.17    0.49
  -2   6  -7    7.50    0.54
   2  -6   7    7.79    0.56
  -3   6  -7    2.14    0.36
   3  -6   7    2.79    0.44
   4  -6   7    5.70    0.54
   5  -6   7   13.52    0.88
   6  -6   7    6.64    0.72
   7   5  -7    4.65    0.48
  -7  -5   7    4.18    0.65
   6   5  -7    8.09    0.58
  -6  -5   7    8.26    0.71
   5   5  -7    2.23    0.36
  -5  -5   7    3.16    0.48
   4   5  -7    7.20    0.51
  -4  -5   7    8.29    0.61
   3   5  -7    1.57    0.29
  -3  -5   7    1.69    0.31
   2   5  -7    4.40    0.37
   2   5  -7    4.69    0.24
  -2  -5   7    4.99    0.39
   1   5  -7   12.97    0.54
  -1  -5   7   12.75    0.46
  -1  -5   7   13.35    0.45
   0   5  -7    8.47    0.49
   0  -5   7    9.36    0.44
  -1   5  -7    0.43    0.24
   1  -5   7    0.31    0.24
  -2   5  -7    7.15    0.51
   2  -5   7    5.92    0.47
  -3   5  -7    2.60    0.36
   3  -5   7    3.09    0.42
  -4   5  -7    0.70    0.30
   4  -5   7    0.22    0.34
   5  -5   7    5.99    0.57
   6  -5   7    6.59    0.65
  -7  -4   7   -0.26    0.46
   6   4  -7    1.67    0.33
  -6  -4   7    1.38    0.47
   5   4  -7    6.37    0.45
  -5  -4   7    6.80    0.60
   4   4  -7   24.98    0.71
  -4  -4   7   23.56    0.85
  -4  -4   7   24.53    0.58
   3   4  -7    3.70    0.33
  -3  -4   7    2.87    0.36
   2   4  -7    1.39    0.25
   2   4  -7    1.79    0.16
  -2  -4   7    1.75    0.27
   1   4  -7    0.83    0.24
  -1  -4   7    0.64    0.19
  -1  -4   7    0.41    0.17
  -1  -4   7    0.46    0.19
   0   4  -7    2.21    0.28
   0  -4   7    1.98    0.24
  -1   4  -7    5.52    0.42
   1  -4   7    5.36    0.36
  -2   4  -7   17.42    0.65
   2  -4   7   17.40    0.64
  -3   4  -7    1.50    0.31
   3  -4   7    0.69    0.28
  -4   4  -7   12.40    0.63
   4  -4   7   11.81    0.66
   5  -4   7   17.57    0.82
   6  -4   7    2.72    0.51
  -7  -3   7    1.40    0.53
  -6  -3   7    0.20    0.42
   5   3  -7   19.61    0.62
  -5  -3   7   18.75    0.88
   4   3  -7    4.06    0.33
  -4  -3   7    4.56    0.48
  -4  -3   7    4.45    0.29
   3   3  -7   15.26    0.52
  -3  -3   7   15.80    0.65
  -3  -3   7   16.35    0.64
   2   3  -7    6.37    0.25
   2   3  -7    7.06    0.39
  -2  -3   7    6.73    0.43
  -2  -3   7    6.44    0.43
   1   3  -7    5.84    0.39
  -1  -3   7    6.27    0.33
  -1  -3   7    6.43    0.36
  -1  -3   7    6.11    0.36
   0   3  -7    0.12    0.20
   0  -3   7    0.23    0.16
   0  -3   7    0.35    0.14
  -1   3  -7    0.21    0.21
   1  -3   7   -0.09    0.11
   1  -3   7    0.03    0.19
   2  -3   7   13.36    0.53
  -3   3  -7   12.67    0.59
   3  -3   7   12.13    0.58
  -4   3  -7   17.46    0.68
   4  -3   7   16.66    0.71
   5  -3   7    2.73    0.43
   6  -3   7   34.37    1.14
   7  -3   7    1.07    0.52
  -7  -2   7    8.23    0.78
  -6  -2   7   -0.08    0.43
   5   2  -7    0.43    0.22
  -5  -2   7    0.44    0.37
   4   2  -7   74.43    1.24
  -4  -2   7   74.20    1.56
  -4  -2   7   70.99    1.18
  -4  -2   7   73.54    1.54
   3   2  -7    4.44    0.29
  -3  -2   7    3.82    0.38
  -3  -2   7    4.07    0.39
   2   2  -7    1.76    0.23
   2   2  -7    1.81    0.14
  -2  -2   7    2.01    0.29
  -2  -2   7    1.36    0.26
   1   2  -7   22.68    0.59
  -1  -2   7   23.36    0.62
  -1  -2   7   23.74    0.61
   0   2  -7    0.84    0.22
   0  -2   7    0.37    0.15
   0  -2   7    0.64    0.16
  -1   2  -7    5.29    0.39
   1  -2   7    5.11    0.35
   1  -2   7    5.24    0.25
  -2   2  -7   34.46    0.84
   2  -2   7   33.42    0.80
  -3   2  -7   20.94    0.68
   3  -2   7   19.00    0.66
  -4   2  -7    0.24    0.28
   4  -2   7    0.38    0.27
  -5   2  -7   24.77    0.80
   5  -2   7   23.54    0.86
   6  -2   7    5.63    0.54
   7  -2   7   14.31    0.92
  -7  -1   7    1.55    0.53
  -6  -1   7    5.35    0.63
  -5  -1   7    8.32    0.62
  -5  -1   7    8.79    0.66
  -4  -1   7    4.84    0.48
  -4  -1   7    4.69    0.47
   3   1  -7   46.79    0.82
  -3  -1   7   45.77    1.07
  -3  -1   7   46.09    1.09
   2   1  -7    3.35    0.24
   2   1  -7    3.06    0.20
  -2  -1   7    3.56    0.35
  -2  -1   7    3.45    0.32
   1   1  -7   19.41    0.50
  -1  -1   7   18.09    0.56
  -1  -1   7   18.35    0.57
   0   1  -7   19.59    0.54
   0  -1   7   20.02    0.46
   0  -1   7   19.69    0.52
  -1   1  -7    2.43    0.27
   1  -1   7    2.32    0.21
   1  -1   7    2.91    0.25
  -2   1  -7    4.60    0.34
   2  -1   7    4.08    0.30
  -3   1  -7   69.61    1.33
   3  -1   7   68.23    1.31
  -4   1  -7   10.22    0.57
   4  -1   7   11.55    0.57
  -5   1  -7   -0.02    0.28
   5  -1   7   -0.36    0.25
   6  -1   7    4.36    0.52
   7  -1   7    4.75    0.60
  -6   0   7    6.34    0.66
  -5   0   7    6.85    0.58
  -5   0   7    7.69    0.62
  -4   0   7    7.40    0.56
  -4   0   7    7.35    0.53
  -3   0   7   22.43    0.78
  -3   0   7   24.99    0.77
   2   0  -7   17.60    0.42
  -2   0   7   18.45    0.64
  -2   0   7   17.56    0.61
   1   0  -7    5.91    0.30
  -1   0   7    6.30    0.38
   0   0  -7   44.64    0.85
   0   0   7   44.02    0.74
   0   0   7   44.54    0.87
  -1   0  -7   24.12    0.62
   1   0   7   24.90    0.57
  -2   0  -7   12.80    0.50
   2   0   7   13.16    0.47
  -3   0  -7    8.01    0.48
   3   0   7    7.80    0.44
  -4   0  -7   19.22    0.68
   4   0   7   18.47    0.67
  -5   0  -7    1.18    0.34
   5   0   7    0.85    0.29
   6   0   7    4.44    0.49
   7   0   7    2.65    0.48
   8   0   7    0.26    0.46
  -7   1   7   -0.45    0.49
  -6   1   7   42.70    1.35
  -5   1   7   21.29    0.92
  -5   1   7   20.39    0.91
  -4   1   7   36.80    1.08
  -4   1   7   35.84    1.01
  -4   1   7   37.29    0.69
   3  -1  -7    0.37    0.14
  -3   1   7    0.35    0.29
  -3   1   7    0.85    0.27
  -2   1   7    6.22    0.45
  -2   1   7    7.54    0.47
   1  -1  -7   55.60    0.91
  -1   1   7   54.05    1.08
   0  -1  -7    7.07    0.33
   0   1   7    7.20    0.37
  -1  -1  -7   20.00    0.54
   1   1   7   20.15    0.49
  -2  -1  -7   10.39    0.45
   2   1   7   10.09    0.41
  -3  -1  -7   13.18    0.54
   3   1   7   14.16    0.52
  -4  -1  -7    3.16    0.34
   4   1   7    2.28    0.31
  -5  -1  -7    7.34    0.54
   5   1   7    6.37    0.48
   6   1   7    0.23    0.35
   7   1   7    2.26    0.50
   8   1   7    5.89    0.68
  -7   2   7    5.86    0.72
  -6   2   7    1.91    0.53
  -6   2   7    2.07    0.53
  -5   2   7   15.24    0.84
  -5   2   7   13.82    0.82
  -4   2   7   20.17    0.47
  -4   2   7   19.80    0.80
  -4   2   7   21.29    0.85
   3  -2  -7   32.82    0.58
  -3   2   7   30.68    0.87
  -3   2   7   32.27    0.93
  -2   2   7   23.89    0.71
  -2   2   7   24.12    0.75
   1  -2  -7    0.40    0.14
  -1   2   7    0.35    0.21
   0  -2  -7   61.65    1.04
   0   2   7   62.09    1.15
  -1  -2  -7    0.30    0.17
   1   2   7    0.41    0.14
  -2  -2  -7    5.54    0.37
   2   2   7    5.60    0.33
  -3  -2  -7    0.44    0.23
   3   2   7    0.90    0.22
  -4  -2  -7    4.97    0.40
   4   2   7    5.22    0.39
  -5  -2  -7    0.23    0.28
   5   2   7    0.57    0.28
  -6  -2  -7   11.70    0.82
   6   2   7   12.89    0.69
   7   2   7    1.49    0.44
   8   2   7    0.44    0.46
  -7   3   7   13.41    0.97
  -6   3   7    3.13    0.54
  -6   3   7    2.77    0.55
  -5   3   7    2.81    0.49
  -5   3   7    2.69    0.48
   4  -3  -7   15.29    0.41
   4  -3  -7   14.98    0.38
  -4   3   7   14.62    0.76
  -4   3   7   15.60    0.41
  -4   3   7   14.67    0.75
  -3   3   7    4.18    0.44
  -3   3   7    5.20    0.46
  -2   3   7    2.84    0.31
   1  -3  -7   54.99    0.90
  -1   3   7   53.01    1.10
   0  -3  -7   57.43    0.98
  -1  -3  -7    3.63    0.27
   1   3   7    3.29    0.22
  -2  -3  -7    0.40    0.20
   2   3   7    0.26    0.17
  -3  -3  -7    0.14    0.22
   3   3   7    0.40    0.20
  -4  -3  -7    0.44    0.12
  -4  -3  -7    0.39    0.26
   4   3   7    0.29    0.23
  -5  -3  -7    1.59    0.34
   5   3   7    1.38    0.33
  -6  -3  -7    9.60    0.62
   6   3   7    8.14    0.60
   7   3   7    5.52    0.58
   8   3   7    3.94    0.57
  -6   4   7    5.65    0.67
  -6   4   7    5.30    0.64
  -5   4   7    6.49    0.61
  -5   4   7    5.90    0.61
  -4   4   7    1.58    0.41
  -4   4   7    1.88    0.41
   3  -4  -7   22.97    0.52
  -3   4   7   23.67    0.82
  -2   4   7    0.31    0.26
   1  -4  -7   20.44    0.48
  -1   4   7   19.61    0.63
   0  -4  -7    0.24    0.16
  -1  -4  -7   58.74    1.07
   1   4   7   58.93    0.97
  -2  -4  -7    8.96    0.45
   2   4   7   10.30    0.40
  -3  -4  -7    4.88    0.37
  -3  -4  -7    6.40    0.24
   3   4   7    5.89    0.39
  -4  -4  -7    4.79    0.41
   4   4   7    4.59    0.37
  -5  -4  -7    0.84    0.31
   5   4   7    0.69    0.28
  -6  -4  -7    3.93    0.45
   6   4   7    2.36    0.41
   7   4   7   15.26    0.86
   8   4   7    3.06    0.56
  -6   5   7    1.91    0.51
  -6   5   7    1.20    0.50
  -5   5   7    0.71    0.41
  -4   5   7   17.91    0.80
  -3   5   7   20.13    0.78
   2  -5  -7    8.23    0.32
  -2   5   7    7.99    0.55
   1  -5  -7    1.75    0.20
   1  -5  -7    1.12    0.19
  -1   5   7    1.18    0.30
   0  -5  -7   49.41    0.83
   0  -5  -7   49.23    0.93
   0  -5  -7   49.15    0.92
  -1  -5  -7    1.49    0.23
  -1  -5  -7    1.51    0.17
   1   5   7    1.55    0.18
  -2  -5  -7    0.29    0.21
   2   5   7    0.07    0.17
  -3  -5  -7   55.73    1.14
   3   5   7   53.67    1.07
  -4  -5  -7    8.79    0.55
   4   5   7    9.23    0.52
  -5  -5  -7    0.67    0.32
   5   5   7    0.38    0.27
  -6  -5  -7    3.15    0.42
   6   5   7    2.87    0.41
   7   5   7    4.72    0.54
   8   5   7    0.91    0.47
  -6   6   7    3.12    0.57
  -5   6   7    4.18    0.54
  -4   6   7    3.69    0.49
  -3   6   7   14.87    0.72
   2  -6  -7   51.58    0.92
  -2   6   7   50.62    1.19
   1  -6  -7   11.23    0.42
  -1   6   7   11.04    0.59
   0  -6  -7   13.90    0.49
  -1  -6  -7    2.79    0.29
  -2  -6  -7    3.67    0.36
   2   6   7    3.90    0.29
  -3  -6  -7    0.44    0.27
   3   6   7    0.21    0.23
  -4  -6  -7   35.21    0.95
   4   6   7   36.15    0.92
  -5  -6  -7    4.17    0.43
   5   6   7    4.15    0.46
  -6  -6  -7    7.27    0.55
   6   6   7    7.50    0.56
   7   6   7   15.18    0.89
   8   6   7    0.47    0.48
  -5   7   7    5.90    0.62
  -4   7   7    1.14    0.42
  -3   7   7   22.38    0.86
   2  -7  -7   11.84    0.46
  -2   7   7   13.07    0.66
   1  -7  -7   19.16    0.57
  -1   7   7   18.74    0.74
   0  -7  -7   30.46    0.75
  -1  -7  -7   22.82    0.67
  -1  -7  -7   22.70    0.67
  -2  -7  -7    0.32    0.26
   2   7   7   -0.04    0.20
  -3  -7  -7    1.35    0.32
   3   7   7    1.00    0.26
  -4  -7  -7   26.71    0.86
   4   7   7   25.59    0.80
  -5  -7  -7    4.15    0.48
   5   7   7    3.50    0.41
  -6  -7  -7    4.65    0.50
   6   7   7    4.74    0.56
   7   7   7    1.88    0.50
   8   7   7   19.47    1.07
  -5   8   7    5.30    0.61
  -4   8   7    6.26    0.60
   3  -8  -7    3.33    0.33
  -3   8   7    2.67    0.45
   2  -8  -7   26.97    0.70
  -2   8   7   27.79    0.92
   1  -8  -7   14.13    0.55
  -1   8   7   14.84    0.70
   0  -8  -7   12.76    0.54
  -1  -8  -7   11.70    0.55
  -2  -8  -7   11.99    0.59
  -3  -8  -7   16.82    0.69
   3   8   7   17.61    0.64
  -4  -8  -7    3.81    0.43
   4   8   7    3.84    0.42
  -5  -8  -7    7.65    0.58
   5   8   7    6.72    0.55
  -6  -8  -7    2.26    0.43
   6   8   7    2.56    0.45
   7   8   7    2.99    0.54
  -4   9   7   17.88    0.89
   3  -9  -7    8.35    0.53
  -3   9   7    8.64    0.65
   2  -9  -7    1.69    0.31
  -2   9   7    1.62    0.39
   1  -9  -7   17.88    0.66
  -1   9   7   18.09    0.79
   0  -9  -7   11.11    0.57
  -1  -9  -7   24.91    0.79
  -2  -9  -7    4.90    0.43
  -2  -9  -7    4.08    0.40
  -3  -9  -7    3.63    0.41
   3   9   7    3.89    0.38
  -4  -9  -7    6.92    0.56
   4   9   7    7.82    0.58
  -5  -9  -7   17.14    0.83
   5   9   7   16.49    0.78
  -6  -9  -7    0.72    0.40
   6   9   7    0.31    0.41
   7   9   7    2.49    0.53
   3 -10  -7   34.64    0.95
  -3  10   7   35.43    1.14
   2 -10  -7    6.28    0.47
  -2  10   7    6.14    0.57
   1 -10  -7   -0.38    0.30
  -1  10   7    0.60    0.37
   0 -10  -7    9.96    0.60
  -1 -10  -7    8.14    0.58
  -2 -10  -7   13.08    0.68
  -2 -10  -7   12.08    0.67
  -3 -10  -7   10.41    0.68
  -4 -10  -7    3.67    0.49
   4  10   7    3.53    0.43
  -5 -10  -7    1.17    0.44
   5  10   7    0.94    0.39
  -6 -10  -7    5.37    0.58
   6  10   7    6.24    0.61
   7  10   7    0.95    0.49
   3 -11  -7    2.86    0.44
   2 -11  -7   12.89    0.73
  -2  11   7   12.81    0.80
   1 -11  -7    2.36    0.42
  -1  11   7    2.17    0.45
   0 -11  -7    2.81    0.43
  -1 -11  -7    8.09    0.59
  -2 -11  -7    3.79    0.46
  -2 -11  -7    2.91    0.44
  -3 -11  -7    5.27    0.55
  -4 -11  -7    2.11    0.47
  -5 -11  -7    1.99    0.45
   5  11   7    2.18    0.48
  -6 -11  -7    0.01    0.43
   6  11   7    0.37    0.46
   2 -12  -7    4.98    0.54
   1 -12  -7    3.25    0.50
  -1  12   7    2.85    0.49
   0 -12  -7    6.51    0.61
  -1 -12  -7    5.22    0.55
  -2 -12  -7    5.18    0.55
  -2 -12  -7    6.09    0.58
  -3 -12  -7    1.39    0.46
  -4 -12  -7    7.57    0.65
  -5 -12  -7    0.65    0.46
   6  12   7   -0.03    0.44
   1 -13  -7    2.05    0.50
   0 -13  -7   10.56    0.74
   0  13   7    8.43    0.70
  -1 -13  -7    8.94    0.68
  -2 -13  -7    4.84    0.58
  -2 -13  -7    3.95    0.57
  -3 -13  -7    1.98    0.52
  -4 -13  -7    3.81    0.57
  -5 -13  -7    0.64    0.48
  -1 -14  -7   11.43    0.84
  -2 -14  -7    0.76    0.53
  -2 -14  -7    1.26    0.52
  -3 -14  -7    3.33    0.58
   3  11  -8    5.55    0.72
   2  11  -8   -0.54    0.43
   1  11  -8    6.37    0.69
   0  11  -8   10.14    0.82
  -1  11  -8    5.43    0.61
   1 -11   8    5.27    0.66
   4  10  -8    3.96    0.60
   3  10  -8    0.30    0.42
   2  10  -8    8.12    0.73
   1  10  -8    1.38    0.45
   0  10  -8   14.03    0.90
   0 -10   8   12.91    1.16
  -1  10  -8    6.47    0.63
   1 -10   8    7.30    0.69
  -2  10  -8   11.52    0.84
   2 -10   8   11.22    0.81
   5   9  -8    5.78    0.65
   4   9  -8    8.97    0.77
   4   9  -8    8.21    0.39
   3   9  -8   11.20    0.81
   2   9  -8    0.35    0.36
  -2  -9   8    0.15    0.18
   1   9  -8    6.18    0.59
   0   9  -8    0.43    0.37
   0  -9   8    0.76    0.36
  -1   9  -8   18.24    0.90
   1  -9   8   18.16    0.86
  -2   9  -8   10.40    0.78
   2  -9   8   12.85    0.85
   3  -9   8    3.29    0.55
   5   8  -8    3.93    0.56
   4   8  -8    0.00    0.37
   3   8  -8   11.03    0.73
   2   8  -8    3.17    0.45
   1   8  -8    9.25    0.62
   0   8  -8   17.24    0.80
   0  -8   8   16.45    0.72
  -1   8  -8    0.81    0.37
   1  -8   8    0.82    0.37
  -2   8  -8    3.02    0.45
   2  -8   8    3.92    0.53
  -3   8  -8   14.58    0.80
   3  -8   8   15.88    0.90
   4  -8   8   -0.19    0.46
   6   7  -8    7.50    0.62
  -6  -7   8    7.71    0.72
   5   7  -8    0.69    0.39
  -5  -7   8    1.43    0.41
   4   7  -8    4.05    0.48
  -4  -7   8    2.71    0.43
   3   7  -8    7.05    0.34
   3   7  -8    7.69    0.58
  -3  -7   8    8.21    0.38
   2   7  -8   18.21    0.78
   1   7  -8    9.32    0.62
   0   7  -8    1.30    0.33
   0  -7   8    0.97    0.29
  -1   7  -8   40.66    1.11
   1  -7   8   40.33    1.06
  -2   7  -8    0.04    0.31
   2  -7   8    0.54    0.35
  -3   7  -8    0.43    0.33
   3  -7   8    0.26    0.37
   4  -7   8    4.06    0.60
   5  -7   8    0.78    0.50
   6   6  -8    4.13    0.48
  -6  -6   8    3.77    0.57
   5   6  -8    9.73    0.67
  -5  -6   8    9.68    0.74
   4   6  -8   -0.04    0.30
  -4  -6   8    0.45    0.31
   3   6  -8    0.44    0.15
   3   6  -8   -0.02    0.29
  -3  -6   8   -0.08    0.25
   2   6  -8    0.52    0.29
   1   6  -8    7.58    0.54
   0   6  -8   26.10    0.84
   0  -6   8   26.77    0.78
  -1   6  -8    2.12    0.35
   1  -6   8    2.33    0.35
  -2   6  -8   43.29    1.13
   2  -6   8   43.28    1.11
  -3   6  -8    0.91    0.32
   3  -6   8    0.52    0.35
  -4   6  -8    6.21    0.83
   4  -6   8    7.14    0.62
   5  -6   8    3.74    0.60
   6   5  -8    0.59    0.35
  -6  -5   8    0.64    0.47
   5   5  -8    0.04    0.30
  -5  -5   8   -0.36    0.37
   4   5  -8   11.20    0.61
  -4  -5   8   11.67    0.45
  -4  -5   8   11.90    0.70
   3   5  -8    0.08    0.15
   3   5  -8    0.10    0.26
  -3  -5   8    0.19    0.25
   2   5  -8    3.45    0.37
  -2  -5   8    3.62    0.36
   1   5  -8   11.20    0.55
   0   5  -8    2.17    0.32
   0  -5   8    2.95    0.32
  -1   5  -8    5.22    0.48
   1  -5   8    4.40    0.38
  -2   5  -8    1.76    0.33
   2  -5   8    1.76    0.34
  -3   5  -8   23.57    0.84
   3  -5   8   24.41    0.86
  -4   5  -8    1.17    0.35
   4  -5   8    1.05    0.42
   5  -5   8   10.05    0.73
   6  -5   8   25.54    1.12
  -7  -4   8    0.12    0.52
   6   4  -8    0.34    0.31
  -6  -4   8    0.38    0.45
   5   4  -8    0.44    0.28
  -5  -4   8    0.14    0.36
   4   4  -8    2.19    0.33
  -4  -4   8    1.19    0.21
  -4  -4   8    2.70    0.43
   3   4  -8   11.89    0.55
  -3  -4   8   13.65    0.62
   2   4  -8    1.14    0.27
  -2  -4   8    0.77    0.26
   1   4  -8   27.12    0.76
  -1  -4   8   25.50    0.67
  -1  -4   8   26.39    0.68
   0   4  -8   15.61    0.61
   0  -4   8   15.90    0.54
   0  -4   8   15.59    0.52
  -1   4  -8   13.42    0.61
   1  -4   8   13.87    0.55
  -2   4  -8    0.43    0.28
   2  -4   8    0.63    0.26
  -3   4  -8    7.07    0.54
   3  -4   8    6.90    0.50
  -4   4  -8   11.16    0.64
   4  -4   8   10.81    0.68
   5  -4   8    8.55    0.65
   6  -4   8    5.25    0.61
  -7  -3   8    4.73    0.68
  -6  -3   8   -0.38    0.43
   5   3  -8    0.14    0.24
  -5  -3   8    0.22    0.37
   4   3  -8    5.87    0.43
  -4  -3   8    6.92    0.56
   3   3  -8   13.62    0.52
  -3  -3   8   13.42    0.64
  -3  -3   8   12.89    0.63
   2   3  -8   15.37    0.55
  -2  -3   8   14.38    0.58
  -2  -3   8   15.51    0.59
   1   3  -8    0.16    0.21
  -1  -3   8   -0.15    0.18
   0   3  -8   22.02    0.68
   0  -3   8   21.23    0.54
   0  -3   8   20.72    0.56
  -1   3  -8    8.42    0.51
   1  -3   8    8.67    0.45
   2  -3   8   25.27    0.75
  -3   3  -8   25.00    0.81
   3  -3   8   23.96    0.78
  -4   3  -8    1.45    0.35
   4  -3   8    1.91    0.39
  -5   3  -8    3.67    0.67
   5  -3   8    4.31    0.50
   6  -3   8   11.59    0.85
   7  -3   8    4.65    0.64
  -7  -2   8    1.55    0.57
  -6  -2   8    0.65    0.46
  -5  -2   8    3.94    0.50
   4   2  -8    8.39    0.43
  -4  -2   8    8.45    0.62
  -4  -2   8    7.83    0.58
   3   2  -8   13.85    0.48
   3   2  -8   13.18    0.38
  -3  -2   8   13.69    0.65
  -3  -2   8   13.30    0.64
   2   2  -8    7.48    0.41
  -2  -2   8    7.28    0.47
  -2  -2   8    6.79    0.47
   1   2  -8   21.09    0.61
  -1  -2   8   20.84    0.61
   0   2  -8    7.55    0.44
   0  -2   8    7.67    0.37
   0  -2   8    7.73    0.33
  -1   2  -8    5.06    0.37
   1  -2   8    5.82    0.38
   1  -2   8    5.72    0.30
  -2   2  -8   14.02    0.59
   2  -2   8   14.41    0.55
  -3   2  -8   17.97    0.69
   3  -2   8   18.10    0.66
  -4   2  -8   27.10    0.87
   4  -2   8   27.83    0.88
  -5   2  -8    4.11    0.44
   5  -2   8    4.62    0.50
   6  -2   8    1.12    0.45
   7  -2   8    2.79    0.57
  -7  -1   8   11.23    0.90
  -6  -1   8   13.75    0.90
  -5  -1   8    2.86    0.50
  -5  -1   8    2.38    0.48
  -4  -1   8   10.54    0.67
  -4  -1   8   11.38    0.69
   3   1  -8   14.44    0.46
   3   1  -8   15.09    0.40
  -3  -1   8   14.66    0.67
  -3  -1   8   14.74    0.68
   2   1  -8   22.48    0.58
  -2  -1   8   23.17    0.73
  -2  -1   8   21.40    0.69
   1   1  -8    4.48    0.31
  -1  -1   8    4.04    0.34
   0   1  -8    5.66    0.38
   0  -1   8    5.12    0.35
   0  -1   8    5.74    0.28
  -1   1  -8   14.95    0.55
   1  -1   8   15.52    0.49
   1  -1   8   15.83    0.47
  -2   1  -8    3.72    0.38
   2  -1   8    3.38    0.31
   2  -1   8    4.48    0.30
  -3   1  -8   27.26    0.81
   3  -1   8   26.86    0.77
  -4   1  -8   20.99    0.77
   4  -1   8   22.21    0.78
  -5   1  -8    1.36    0.35
   5  -1   8    1.57    0.39
   6  -1   8    9.41    0.72
   7  -1   8    0.79    0.47
  -7   0   8    1.11    0.58
  -6   0   8   10.44    0.81
  -5   0   8   10.23    0.76
  -5   0   8   10.81    0.79
  -4   0   8   28.08    0.99
  -4   0   8   28.64    0.96
   3   0  -8   21.13    0.47
  -3   0   8   19.95    0.76
  -3   0   8   20.77    0.78
   2   0  -8    4.28    0.27
  -2   0   8    4.70    0.41
  -2   0   8    4.33    0.39
   1   0  -8    5.21    0.33
  -1   0   8    6.19    0.42
   0   0  -8   22.66    0.60
   0   0   8   21.88    0.61
  -1   0  -8    5.08    0.38
   1   0   8    5.04    0.31
   1   0   8    5.15    0.34
  -2   0  -8   23.73    0.70
   2   0   8   24.77    0.65
  -3   0  -8    3.47    0.35
   3   0   8    3.46    0.35
  -4   0  -8   15.12    0.66
   4   0   8   14.52    0.64
  -5   0  -8   20.69    0.81
   5   0   8   20.77    0.80
   6   0   8   -0.26    0.32
   7   0   8    1.01    0.45
  -7   1   8   18.16    1.11
  -6   1   8    0.64    0.49
  -6   1   8    0.33    0.47
  -5   1   8   21.49    0.93
  -5   1   8   21.63    0.95
   4  -1  -8    4.53    0.26
  -4   1   8    4.53    0.47
  -4   1   8    4.08    0.50
  -3   1   8    4.14    0.46
  -3   1   8    4.03    0.42
   2  -1  -8   16.82    0.43
  -2   1   8   16.87    0.66
  -2   1   8   16.03    0.67
   1  -1  -8   18.33    0.48
  -1   1   8   18.14    0.61
   0  -1  -8    0.63    0.20
   0   1   8    0.06    0.19
  -1  -1  -8   15.10    0.51
   1   1   8   14.63    0.44
  -2  -1  -8    1.28    0.25
   2   1   8    0.93    0.23
  -3  -1  -8   18.90    0.65
   3   1   8   18.98    0.62
  -4  -1  -8    1.89    0.33
   4   1   8    3.28    0.36
  -5  -1  -8    2.33    0.38
   5   1   8    2.54    0.38
   6   1   8   15.76    0.80
   7   1   8    0.99    0.43
  -6   2   8   23.98    1.11
  -6   2   8   24.02    1.12
   5  -2  -8    2.52    0.23
  -5   2   8    2.11    0.47
  -5   2   8    1.97    0.48
  -4   2   8   14.19    0.80
  -4   2   8   12.97    0.72
  -3   2   8   23.52    0.84
  -3   2   8   23.21    0.81
  -2   2   8   50.97    1.15
   1  -2  -8    7.22    0.32
  -1   2   8    6.32    0.44
   0  -2  -8   40.23    0.80
   0   2   8   39.87    0.90
  -1  -2  -8   14.51    0.51
   1   2   8   14.30    0.41
  -2  -2  -8    4.91    0.38
   2   2   8    5.00    0.35
  -3  -2  -8    2.80    0.35
   3   2   8    2.47    0.29
  -4  -2  -8    4.46    0.43
   4   2   8    4.73    0.43
  -5  -2  -8    0.52    0.32
   5   2   8    1.48    0.36
  -6  -2  -8    4.30    0.47
   6   2   8    3.87    0.46
   7   2   8   14.39    0.90
  -6   3   8   14.67    0.97
  -6   3   8   16.05    1.00
  -5   3   8    7.94    0.67
  -5   3   8    9.14    0.73
  -4   3   8   14.62    0.41
  -4   3   8   14.89    0.81
  -4   3   8   13.16    0.74
  -3   3   8    1.81    0.38
  -3   3   8    2.47    0.38
  -2   3   8   16.73    0.65
   1  -3  -8   40.15    0.76
  -1   3   8   40.96    0.98
   0  -3  -8    9.11    0.38
   0   3   8    8.94    0.49
  -1  -3  -8   15.60    0.51
   1   3   8   14.42    0.41
  -2  -3  -8    6.58    0.42
   2   3   8    6.72    0.36
  -3  -3  -8   43.41    1.00
   3   3   8   44.53    0.95
  -4  -3  -8    0.47    0.27
   4   3   8    0.77    0.26
  -5  -3  -8    3.44    0.42
   5   3   8    4.08    0.41
  -6  -3  -8    0.59    0.35
   6   3   8    0.75    0.35
   7   3   8    7.61    0.65
   8   3   8    6.18    0.72
  -6   4   8    2.79    0.59
  -6   4   8    2.50    0.59
  -5   4   8    0.63    0.44
  -5   4   8    1.04    0.47
  -4   4   8    2.49    0.21
  -4   4   8    2.43    0.46
   3  -4  -8   19.82    0.50
  -3   4   8   21.11    0.82
  -2   4   8   10.74    0.56
   1  -4  -8    1.75    0.20
  -1   4   8    1.12    0.27
   0  -4  -8    0.19    0.18
  -1  -4  -8   15.32    0.54
  -2  -4  -8    9.46    0.49
   2   4   8    8.48    0.40
  -3  -4  -8    2.89    0.36
   3   4   8    2.89    0.29
  -4  -4  -8   70.58    1.42
   4   4   8   69.67    1.37
  -5  -4  -8   -0.37    0.28
   5   4   8   -0.50    0.25
  -6  -4  -8   14.42    0.73
   6   4   8   14.58    0.77
   7   4   8    8.22    0.72
   8   4   8    3.01    0.59
  -6   5   8    2.68    0.57
  -5   5   8    3.45    0.55
  -4   5   8    1.21    0.39
  -3   5   8    3.99    0.47
   2  -5  -8   11.22    0.39
   2  -5  -8   11.28    0.40
  -2   5   8   10.59    0.62
   1  -5  -8   19.13    0.52
   1  -5  -8   17.82    0.46
   1  -5  -8   18.68    0.52
  -1   5   8   17.43    0.67
   0  -5  -8   31.78    0.73
  -1  -5  -8    0.15    0.22
  -1  -5  -8    0.18    0.14
  -2  -5  -8   10.19    0.53
  -2  -5  -8   10.20    0.33
   2   5   8   10.57    0.42
  -3  -5  -8   13.75    0.61
   3   5   8   13.53    0.54
  -4  -5  -8    0.34    0.28
   4   5   8   -0.10    0.25
  -5  -5  -8    9.20    0.62
   5   5   8    8.78    0.59
  -6  -5  -8    4.16    0.47
   6   5   8    5.24    0.51
   7   5   8   12.70    0.87
  -5   6   8   -0.04    0.45
  -4   6   8    3.61    0.51
  -3   6   8    6.66    0.57
   2  -6  -8    7.60    0.37
  -2   6   8    7.81    0.56
   1  -6  -8   21.98    0.59
  -1   6   8   21.49    0.78
   0  -6  -8    1.56    0.26
   0  -6  -8    1.36    0.25
  -1  -6  -8   65.41    1.24
  -2  -6  -8   -0.22    0.25
   2   6   8    0.16    0.19
  -3  -6  -8    7.37    0.50
   3   6   8    7.66    0.46
  -4  -6  -8    8.93    0.60
   4   6   8    9.44    0.55
  -5  -6  -8    8.56    0.64
   5   6   8   10.44    0.63
  -6  -6  -8    0.38    0.35
   6   6   8    0.86    0.37
   7   6   8    4.65    0.56
  -5   7   8   16.81    0.95
  -4   7   8    0.08    0.38
  -3   7   8    7.28    0.60
   2  -7  -8   24.96    0.65
  -2   7   8   24.37    0.88
   1  -7  -8   12.92    0.50
  -1   7   8   11.84    0.68
   0  -7  -8   33.40    0.82
  -1  -7  -8    0.39    0.25
  -2  -7  -8    4.76    0.41
  -3  -7  -8    6.24    0.50
   3   7   8    7.52    0.47
  -4  -7  -8   13.10    0.70
   4   7   8   12.75    0.62
  -5  -7  -8   11.54    0.69
   5   7   8   10.33    0.67
  -6  -7  -8    2.07    0.46
   6   7   8    1.45    0.40
   7   7   8    4.73    0.59
  -5   8   8    0.91    0.49
  -4   8   8   26.09    1.05
  -3   8   8    9.88    0.70
   2  -8  -8    4.02    0.34
  -2   8   8    4.49    0.51
   1  -8  -8   19.09    0.62
  -1   8   8   18.98    0.83
   0  -8  -8   13.52    0.58
  -1  -8  -8    8.69    0.53
  -1  -8  -8    8.82    0.54
  -2  -8  -8    4.89    0.43
  -3  -8  -8    0.57    0.33
   3   8   8    0.09    0.26
  -4  -8  -8    1.74    0.40
   4   8   8    2.85    0.40
  -5  -8  -8    5.95    0.55
   5   8   8    6.52    0.54
  -6  -8  -8   13.11    0.81
   6   8   8   13.97    0.83
   7   8   8    1.01    0.47
  -4   9   8    2.52    0.52
  -3   9   8   25.97    1.02
   2  -9  -8   19.58    0.69
  -2   9   8   21.38    0.91
   1  -9  -8    0.45    0.28
  -1   9   8    0.24    0.36
   0  -9  -8   14.05    0.62
  -1  -9  -8    9.26    0.58
  -1  -9  -8    9.30    0.59
  -2  -9  -8    0.76    0.34
  -3  -9  -8    3.59    0.43
  -4  -9  -8    7.09    0.56
   4   9   8    7.22    0.51
  -5  -9  -8   -0.03    0.38
   5   9   8    0.27    0.34
  -6  -9  -8    0.78    0.43
   6   9   8    0.58    0.40
   7   9   8    6.01    0.65
  -3  10   8    9.96    0.72
   2 -10  -8   24.71    0.82
  -2  10   8   24.19    0.99
   1 -10  -8    0.48    0.32
  -1  10   8    1.14    0.43
   0 -10  -8    0.69    0.34
  -1 -10  -8    9.50    0.64
  -2 -10  -8    5.63    0.51
  -3 -10  -8    1.52    0.40
  -4 -10  -8    4.71    0.52
  -5 -10  -8    1.57    0.44
   5  10   8    0.80    0.38
  -6 -10  -8    2.49    0.54
   6  10   8    1.35    0.49
  -3  11   8    3.21    0.56
   2 -11  -8    5.48    0.52
  -2  11   8    4.41    0.57
   1 -11  -8    5.91    0.51
  -1  11   8    5.41    0.59
   0 -11  -8    0.41    0.37
  -1 -11  -8    1.06    0.39
  -2 -11  -8    5.84    0.57
  -2 -11  -8    7.45    0.62
  -3 -11  -8    3.65    0.48
  -4 -11  -8    0.00    0.40
  -5 -11  -8    6.36    0.66
  -6 -11  -8    0.85    0.45
   6  11   8    1.96    0.52
   2 -12  -8    6.68    0.60
  -2  12   8    6.11    0.64
   1 -12  -8    2.83    0.48
  -1  12   8    2.67    0.52
   0 -12  -8    5.32    0.56
   0  12   8    5.43    0.61
  -1 -12  -8    7.41    0.62
  -2 -12  -8   -0.08    0.37
  -2 -12  -8    0.74    0.42
  -3 -12  -8    7.02    0.67
  -4 -12  -8    5.85    0.61
  -5 -12  -8    0.04    0.46
   0 -13  -8   14.60    0.93
   0  13   8   11.92    0.87
  -1 -13  -8    2.18    0.50
  -2 -13  -8    6.62    0.67
  -2 -13  -8    5.41    0.61
  -3 -13  -8    0.75    0.46
  -4 -13  -8    1.90    0.52
   3  10  -9   15.44    1.02
   2  10  -9   12.25    0.85
   1  10  -9    2.57    0.57
   0  10  -9    0.09    0.46
  -1  10  -9    5.82    0.66
   4   9  -9    8.30    0.73
   3   9  -9    0.10    0.40
   2   9  -9    9.49    0.75
   1   9  -9    4.99    0.61
   0   9  -9    6.10    0.65
  -1   9  -9    0.70    0.43
   1  -9   9    0.58    0.36
  -2   9  -9    2.83    0.52
   2  -9   9    2.43    0.52
   3  -9   9    1.86    0.55
   5   8  -9    2.34    0.52
   4   8  -9    7.68    0.65
   3   8  -9    0.04    0.39
  -3  -8   9    0.18    0.20
   2   8  -9   -0.52    0.35
   1   8  -9    5.05    0.56
   0   8  -9    6.61    0.62
  -1   8  -9   -0.77    0.31
   1  -8   9    0.50    0.34
  -2   8  -9   16.70    0.89
   2  -8   9   16.73    0.87
  -3   8  -9    3.78    0.52
   3  -8   9    3.94    0.60
   4  -8   9    1.30    0.55
   5   7  -9    6.06    0.61
  -5  -7   9    5.00    0.57
   4   7  -9    1.38    0.22
   4   7  -9    1.94    0.44
   3   7  -9    9.98    0.72
   2   7  -9    0.39    0.34
   1   7  -9    4.29    0.51
   0   7  -9    3.01    0.42
  -1   7  -9    8.13    0.60
   1  -7   9    8.74    0.61
  -2   7  -9    0.54    0.37
   2  -7   9   -0.10    0.34
  -3   7  -9   11.96    0.76
   3  -7   9   10.16    0.70
   4  -7   9    7.08    0.68
   6   6  -9    2.23    0.45
  -6  -6   9    1.27    0.48
   5   6  -9    0.57    0.39
  -5  -6   9    0.30    0.37
   4   6  -9    0.28    0.33
   4   6  -9    0.67    0.20
  -4  -6   9    0.15    0.22
  -4  -6   9    0.70    0.36
   3   6  -9    0.90    0.35
  -3  -6   9    1.03    0.40
   2   6  -9    2.89    0.40
   1   6  -9   15.58    0.71
   0   6  -9   16.11    0.71
  -1   6  -9    4.55    0.47
   1  -6   9    4.62    0.42
  -2   6  -9    1.72    0.37
   2  -6   9    1.16    0.35
  -3   6  -9    5.81    0.54
   3  -6   9    6.86    0.62
  -4   6  -9    0.87    0.38
   4  -6   9    0.88    0.46
   5  -6   9    2.99    0.57
   6   5  -9    1.52    0.39
  -6  -5   9    1.02    0.47
   5   5  -9    0.27    0.33
  -5  -5   9    0.28    0.38
   4   5  -9    8.41    0.40
   4   5  -9    8.43    0.60
  -4  -5   9   10.20    0.44
  -4  -5   9    9.69    0.69
   3   5  -9   -0.06    0.28
  -3  -5   9    0.21    0.29
   2   5  -9    0.48    0.28
  -2  -5   9    0.52    0.26
   1   5  -9    5.54    0.45
   0   5  -9   38.94    1.03
  -1   5  -9   21.54    0.81
   1  -5   9   24.68    0.76
  -2   5  -9   11.96    0.68
   2  -5   9   13.21    0.65
  -3   5  -9    1.25    0.36
   3  -5   9    1.21    0.37
  -4   5  -9    0.34    0.36
   4  -5   9    0.23    0.38
   5  -5   9    4.65    0.61
  -6  -4   9    2.45    0.55
   5   4  -9    2.76    0.36
  -5  -4   9    2.51    0.49
   4   4  -9    1.40    0.20
   4   4  -9    0.69    0.31
  -4  -4   9    0.95    0.39
   3   4  -9   17.39    0.67
  -3  -4   9   19.07    0.76
   2   4  -9    8.10    0.52
  -2  -4   9    7.59    0.53
  -2  -4   9    7.25    0.50
   1   4  -9    2.70    0.34
  -1  -4   9    2.96    0.31
   0   4  -9   22.47    0.75
  -1   4  -9   22.91    0.79
   1  -4   9   23.32    0.71
  -2   4  -9   12.71    0.66
   2  -4   9   13.43    0.63
  -3   4  -9   13.57    0.70
   3  -4   9   14.58    0.71
  -4   4  -9   11.26    0.70
   4  -4   9   12.51    0.74
   5  -4   9    1.91    0.49
   6  -4   9    6.76    0.69
  -6  -3   9    0.70    0.48
   5   3  -9    0.19    0.29
  -5  -3   9   -0.85    0.36
   4   3  -9   15.80    0.47
   4   3  -9   14.96    0.60
  -4  -3   9   16.26    0.80
   3   3  -9    1.34    0.28
  -3  -3   9    1.10    0.35
  -3  -3   9    1.25    0.35
   2   3  -9   23.27    0.70
  -2  -3   9   22.21    0.73
  -2  -3   9   22.38    0.74
   1   3  -9   17.19    0.63
  -1  -3   9   17.35    0.59
   0   3  -9   10.14    0.55
   0  -3   9    9.41    0.42
  -1   3  -9   17.89    0.70
   1  -3   9   18.78    0.61
  -2   3  -9   26.31    0.83
   2  -3   9   25.06    0.77
  -3   3  -9    3.50    0.45
   3  -3   9    3.03    0.39
  -4   3  -9    3.75    0.44
   4  -3   9    4.12    0.45
  -5   3  -9    9.06    0.65
   5  -3   9    9.11    0.65
   6  -3   9    0.21    0.43
  -6  -2   9    6.29    0.71
  -5  -2   9    1.47    0.48
   4   2  -9    4.66    0.30
   4   2  -9    4.98    0.36
  -4  -2   9    4.69    0.54
  -4  -2   9    5.09    0.55
   3   2  -9   15.58    0.55
  -3  -2   9   14.64    0.70
  -3  -2   9   15.52    0.70
   2   2  -9    9.79    0.48
  -2  -2   9    9.18    0.55
  -2  -2   9    9.84    0.55
   1   2  -9   40.94    0.92
  -1  -2   9   40.87    0.93
   0   2  -9   11.10    0.53
   0  -2   9   10.79    0.46
  -1   2  -9    2.08    0.35
   1  -2   9    1.88    0.22
   1  -2   9    2.50    0.28
  -2   2  -9    8.02    0.54
   2  -2   9    7.99    0.50
  -3   2  -9   27.94    0.87
   3  -2   9   27.31    0.83
  -4   2  -9    2.10    0.39
   4  -2   9    1.76    0.38
  -5   2  -9    2.13    0.40
   5  -2   9    3.08    0.47
   6  -2   9    0.51    0.43
  -6  -1   9   -0.51    0.44
  -5  -1   9   -0.12    0.42
  -5  -1   9    0.34    0.43
   4   1  -9    0.23    0.19
  -4  -1   9   -0.21    0.34
  -4  -1   9    0.60    0.39
   3   1  -9   41.86    0.85
  -3  -1   9   40.79    1.11
  -3  -1   9   40.51    1.10
   2   1  -9   11.45    0.48
  -2  -1   9   12.43    0.59
  -2  -1   9   11.02    0.59
   1   1  -9    8.64    0.45
  -1  -1   9    9.23    0.50
   0   1  -9   39.03    0.90
   0  -1   9   39.73    0.88
  -1   1  -9    2.57    0.33
   1  -1   9    2.48    0.26
   1  -1   9    2.06    0.25
  -2   1  -9    0.03    0.24
   2  -1   9    0.24    0.18
   2  -1   9    0.28    0.22
  -3   1  -9    9.55    0.58
   3  -1   9    9.70    0.54
  -4   1  -9   15.16    0.72
   4  -1   9   15.89    0.71
  -5   1  -9    0.79    0.36
   5  -1   9   -0.15    0.33
   6  -1   9    5.68    0.60
   7  -1   9    0.46    0.52
  -6   0   9   25.04    1.16
   5   0  -9    0.14    0.20
  -5   0   9   -0.17    0.42
  -5   0   9    0.21    0.41
   4   0  -9    3.25    0.24
  -4   0   9    3.55    0.49
  -4   0   9    2.90    0.48
   3   0  -9   -0.01    0.18
  -3   0   9    0.00    0.30
  -3   0   9    0.43    0.34
   2   0  -9    5.59    0.36
  -2   0   9    5.49    0.44
  -2   0   9    4.84    0.44
   1   0  -9   27.35    0.68
  -1   0   9   28.08    0.78
   0   0  -9   11.19    0.49
   0   0   9   10.56    0.49
  -1   0  -9   18.57    0.63
   1   0   9   18.11    0.52
   1   0   9   18.31    0.57
  -2   0  -9   -0.13    0.25
   2   0   9   -0.17    0.20
  -3   0  -9    5.46    0.46
   3   0   9    5.45    0.40
  -4   0  -9    6.87    0.51
   4   0   9    8.00    0.56
  -5   0  -9    9.51    0.68
   5   0   9    9.82    0.68
   6   0   9    0.41    0.40
   7   0   9    3.45    0.57
   6  -1  -9   10.25    0.46
  -6   1   9   10.61    0.83
  -6   1   9   10.05    0.84
   5  -1  -9    9.00    0.40
  -5   1   9    9.85    0.76
  -5   1   9   10.24    0.75
  -4   1   9    4.55    0.55
  -4   1   9    5.89    0.57
  -3   1   9   10.02    0.63
  -3   1   9    9.90    0.65
   2  -1  -9    2.51    0.24
  -2   1   9    2.62    0.39
   1  -1  -9   13.88    0.47
  -1   1   9   14.05    0.59
   0  -1  -9   12.28    0.49
   0   1   9   12.09    0.51
  -1  -1  -9   14.09    0.56
   1   1   9   15.01    0.54
  -2  -1  -9   13.50    0.57
   2   1   9   13.80    0.51
  -3  -1  -9    5.05    0.43
   3   1   9    6.41    0.45
  -4  -1  -9   13.60    0.66
   4   1   9   14.39    0.65
  -5  -1  -9    2.17    0.39
   5   1   9    3.07    0.42
  -6  -1  -9    4.83    0.53
   6   1   9    5.01    0.53
   7   1   9    2.96    0.56
  -6   2   9   -0.39    0.44
  -6   2   9   -0.13    0.49
  -5   2   9    2.74    0.55
  -5   2   9    3.59    0.54
  -4   2   9   13.47    0.75
  -4   2   9   14.04    0.83
  -3   2   9    9.75    0.66
  -3   2   9    9.86    0.67
   2  -2  -9    5.35    0.31
  -2   2   9    5.48    0.47
   1  -2  -9    1.23    0.22
  -1   2   9    1.68    0.31
   0  -2  -9    8.12    0.42
   0   2   9    7.30    0.47
  -1  -2  -9    0.26    0.22
  -2  -2  -9    8.96    0.50
   2   2   9    9.46    0.44
  -3  -2  -9   11.44    0.58
   3   2   9   11.26    0.53
  -4  -2  -9   33.06    0.96
   4   2   9   36.30    0.94
  -5  -2  -9    4.49    0.48
   5   2   9    4.62    0.49
  -6  -2  -9    5.90    0.53
   6   2   9    6.32    0.55
   7   2   9    1.45    0.48
  -6   3   9    1.73    0.57
  -6   3   9    1.19    0.57
  -5   3   9    0.60    0.47
  -5   3   9    1.00    0.47
  -4   3   9    0.45    0.38
  -4   3   9   -0.73    0.36
  -3   3   9   12.37    0.70
   2  -3  -9    4.59    0.30
  -2   3   9    4.49    0.45
   1  -3  -9    6.26    0.35
  -1   3   9    5.32    0.45
   0  -3  -9    4.02    0.32
   0   3   9    3.96    0.37
  -1  -3  -9   56.96    1.12
  -2  -3  -9   12.94    0.57
   2   3   9   13.22    0.48
  -3  -3  -9    1.62    0.31
   3   3   9    2.11    0.29
  -4  -3  -9    7.71    0.55
   4   3   9    7.38    0.53
  -5  -3  -9   18.61    0.78
   5   3   9   17.32    0.76
  -6  -3  -9    4.63    0.51
   6   3   9    3.81    0.48
   7   3   9   12.84    0.92
  -6   4   9    6.10    0.71
  -5   4   9    8.75    0.72
   4  -4  -9    0.43    0.21
  -4   4   9    0.51    0.41
  -4   4   9    0.46    0.19
  -3   4   9    1.71    0.40
   2  -4  -9    0.51    0.18
  -2   4   9    0.04    0.26
   1  -4  -9    2.33    0.25
  -1   4   9    2.61    0.37
   0  -4  -9   13.41    0.50
   0   4   9   13.30    0.61
  -1  -4  -9   13.98    0.56
  -2  -4  -9   18.17    0.65
   2   4   9   17.70    0.54
  -3  -4  -9   47.84    1.12
   3   4   9   48.62    1.03
  -4  -4  -9    2.38    0.36
   4   4   9    2.68    0.38
  -5  -4  -9    5.54    0.50
   5   4   9    5.75    0.50
  -6  -4  -9    0.60    0.35
   6   4   9    0.34    0.37
   7   4   9    3.56    0.56
  -5   5   9    0.10    0.44
  -4   5   9   11.42    0.78
  -3   5   9   -0.21    0.36
   2  -5  -9   14.22    0.46
   2  -5  -9   14.98    0.46
  -2   5   9   15.01    0.71
   1  -5  -9    1.80    0.25
  -1   5   9    1.65    0.33
   0  -5  -9    8.43    0.44
   0   5   9    9.11    0.56
  -1  -5  -9    4.93    0.39
  -2  -5  -9   30.82    0.86
  -2  -5  -9   31.49    0.63
  -3  -5  -9   20.55    0.74
   3   5   9   21.20    0.66
  -4  -5  -9   22.29    0.82
   4   5   9   21.64    0.74
  -5  -5  -9    5.67    0.52
   5   5   9    4.63    0.46
  -6  -5  -9    2.27    0.44
   6   5   9    1.91    0.42
   7   5   9    2.81    0.52
  -5   6   9    6.21    0.69
  -4   6   9    0.66    0.42
  -3   6   9   10.44    0.73
   2  -6  -9    1.67    0.25
  -2   6   9    2.13    0.42
   1  -6  -9    8.61    0.44
  -1   6   9    8.53    0.59
   0  -6  -9   22.92    0.67
  -1  -6  -9   19.71    0.67
  -2  -6  -9    0.29    0.30
  -3  -6  -9    0.91    0.34
   3   6   9    1.35    0.27
  -4  -6  -9   32.88    0.99
   4   6   9   33.60    0.91
  -5  -6  -9    5.83    0.54
   5   6   9    6.94    0.56
  -6  -6  -9    2.76    0.46
   6   6   9    3.41    0.51
   7   6   9    0.94    0.45
  -5   7   9   18.03    1.03
  -4   7   9    0.62    0.44
  -3   7   9    4.21    0.54
   2  -7  -9   20.66    0.61
  -2   7   9   20.43    0.87
   1  -7  -9    0.73    0.26
   1  -7  -9    0.78    0.26
  -1   7   9    1.00    0.36
   0  -7  -9   13.58    0.57
  -1  -7  -9   17.08    0.66
  -2  -7  -9    6.57    0.49
  -3  -7  -9    1.25    0.35
  -4  -7  -9    1.66    0.41
   4   7   9    1.66    0.34
  -5  -7  -9    1.31    0.39
   5   7   9    2.19    0.40
  -6  -7  -9    5.92    0.56
   6   7   9    5.39    0.58
   7   7   9    2.77    0.54
  -4   8   9   15.47    0.93
  -3   8   9   -0.18    0.40
   2  -8  -9    6.76    0.47
  -2   8   9    8.03    0.65
   1  -8  -9   12.96    0.59
  -1   8   9   13.43    0.79
   0  -8  -9    1.93    0.33
   0  -8  -9    1.71    0.33
  -1  -8  -9   18.19    0.71
  -2  -8  -9    2.37    0.38
  -3  -8  -9    0.55    0.34
  -4  -8  -9    1.16    0.38
   4   8   9    1.21    0.33
  -5  -8  -9   15.17    0.83
   5   8   9   14.39    0.74
  -6  -8  -9    0.79    0.42
   6   8   9    0.14    0.36
   7   8   9    3.27    0.55
  -4   9   9    1.26    0.51
  -3   9   9   15.58    0.91
   2  -9  -9    0.74    0.30
  -2   9   9    1.20    0.44
   1  -9  -9    3.95    0.41
  -1   9   9    3.20    0.50
   0  -9  -9    1.44    0.35
   0  -9  -9    1.51    0.35
  -1  -9  -9    6.13    0.49
  -2  -9  -9    6.05    0.52
  -3  -9  -9    0.03    0.33
  -4  -9  -9    0.31    0.38
  -5  -9  -9    0.00    0.39
   5   9   9    0.48    0.39
  -6  -9  -9    4.44    0.58
   6   9   9    6.84    0.65
  -3  10   9    0.87    0.49
   2 -10  -9    9.82    0.63
  -2  10   9   11.04    0.82
   1 -10  -9   -0.04    0.33
  -1  10   9    0.10    0.41
   0 -10  -9    0.66    0.35
   0  10   9   -0.07    0.40
  -1 -10  -9    0.56    0.36
  -1 -10  -9    1.04    0.38
  -2 -10  -9    2.91    0.45
  -3 -10  -9    2.79    0.46
  -4 -10  -9    0.48    0.42
  -5 -10  -9   11.02    0.79
  -6 -10  -9    1.29    0.45
   6  10   9    1.39    0.44
   2 -11  -9   17.07    0.82
  -2  11   9   16.84    0.96
   1 -11  -9   11.70    0.76
  -1  11   9   11.48    0.86
   0 -11  -9    0.64    0.38
   0  11   9    0.77    0.46
  -1 -11  -9    1.34    0.43
  -1 -11  -9    1.21    0.43
  -2 -11  -9    1.73    0.43
  -3 -11  -9    0.74    0.42
  -4 -11  -9    9.16    0.72
  -5 -11  -9    4.03    0.56
   1 -12  -9    1.71    0.46
  -1  12   9    0.75    0.46
   0 -12  -9   25.34    1.03
   0  12   9   23.85    1.09
  -1 -12  -9    0.03    0.41
  -1 -12  -9    0.33    0.42
  -2 -12  -9    1.04    0.44
  -3 -12  -9   -0.26    0.40
  -4 -12  -9    4.89    0.62
  -5 -12  -9    3.69    0.63
  -1 -13  -9   12.69    0.95
  -1 -13  -9   13.19    0.91
  -2 -13  -9    2.19    0.52
  -3 -13  -9    5.84    0.64
   1  10 -10    4.45    0.64
   0  10 -10    0.12    0.48
   3   9 -10   22.98    1.10
   2   9 -10    1.11    0.48
   1   9 -10    2.23    0.54
   0   9 -10    0.70    0.46
  -1   9 -10    7.27    0.70
  -2   9 -10    4.59    0.64
   2  -9  10    3.51    0.64
   4   8 -10   10.20    0.76
   3   8 -10    2.77    0.51
  -3  -8  10    1.65    0.26
   2   8 -10   11.99    0.84
   1   8 -10    0.30    0.40
   0   8 -10    0.67    0.42
  -1   8 -10    5.76    0.66
  -2   8 -10    7.33    0.67
   2  -8  10    6.96    0.65
  -3   8 -10    7.87    0.69
   3  -8  10    5.24    0.65
   5   7 -10    4.86    0.59
   4   7 -10    0.70    0.42
   3   7 -10    5.43    0.57
   2   7 -10    0.72    0.41
   1   7 -10    3.38    0.48
   0   7 -10   14.38    0.82
  -1   7 -10    1.54    0.43
  -2   7 -10    6.02    0.59
   2  -7  10    5.50    0.55
  -3   7 -10    1.70    0.45
   3  -7  10    1.42    0.46
   4  -7  10    9.72    0.80
   5   6 -10    5.89    0.56
  -5  -6  10    5.73    0.62
   4   6 -10   12.32    0.76
  -4  -6  10   10.97    0.51
   3   6 -10    1.12    0.39
   2   6 -10    4.87    0.50
   1   6 -10    0.35    0.34
   0   6 -10    6.13    0.56
  -1   6 -10   10.20    0.68
  -2   6 -10   13.95    0.78
   2  -6  10   12.81    0.71
  -3   6 -10    5.06    0.56
   3  -6  10    6.07    0.61
  -4   6 -10    0.04    0.36
   4  -6  10    0.01    0.42
   5   5 -10    5.76    0.52
  -5  -5  10    4.68    0.61
   4   5 -10    9.37    0.66
  -4  -5  10   10.00    0.47
  -4  -5  10    8.62    0.66
   3   5 -10    9.64    0.64
  -3  -5  10    9.21    0.63
   2   5 -10    0.23    0.30
   1   5 -10   16.09    0.72
   0   5 -10    4.84    0.47
  -1   5 -10   13.24    0.72
  -2   5 -10    3.41    0.47
   2  -5  10    3.32    0.42
  -3   5 -10    7.32    0.62
   3  -5  10    7.51    0.63
  -4   5 -10    4.01    0.53
   4  -5  10    4.13    0.55
   5  -5  10    1.16    0.49
  -6  -4  10    3.63    0.63
   5   4 -10    1.47    0.36
  -5  -4  10    0.37    0.41
   4   4 -10    8.14    0.54
  -4  -4  10    7.44    0.62
   3   4 -10   19.83    0.74
  -3  -4  10   18.11    0.79
   2   4 -10    9.38    0.59
  -2  -4  10    9.64    0.60
   1   4 -10    1.41    0.33
   0   4 -10   18.78    0.75
  -1   4 -10   11.17    0.66
  -2   4 -10    7.04    0.55
   2  -4  10    6.91    0.52
  -3   4 -10    7.53    0.60
   3  -4  10    6.16    0.52
  -4   4 -10   -0.14    0.34
   4  -4  10    0.45    0.39
   5  -4  10    0.15    0.46
  -6  -3  10    2.69    0.58
   5   3 -10    2.58    0.28
  -5  -3  10    3.07    0.54
   4   3 -10    2.59    0.35
  -4  -3  10    2.76    0.48
   3   3 -10   16.33    0.64
  -3  -3  10   16.05    0.76
  -3  -3  10   17.70    0.79
   2   3 -10    9.43    0.55
  -2  -3  10   10.39    0.59
   1   3 -10   19.98    0.72
  -1  -3  10   19.59    0.66
   0   3 -10   15.19    0.67
  -1   3 -10    4.80    0.46
  -2   3 -10    7.48    0.57
   2  -3  10    7.67    0.51
  -3   3 -10    2.91    0.42
   3  -3  10    2.74    0.43
  -4   3 -10    1.99    0.42
   4  -3  10    2.65    0.42
  -5   3 -10    0.02    0.35
   5  -3  10   -0.14    0.39
   6  -3  10    0.18    0.43
  -6  -2  10    9.80    0.84
   5   2 -10   -0.12    0.21
  -5  -2  10    0.24    0.43
   4   2 -10    0.09    0.25
  -4  -2  10    0.65    0.41
  -4  -2  10    0.22    0.37
   3   2 -10    4.52    0.37
  -3  -2  10    4.36    0.48
  -3  -2  10    4.65    0.50
   2   2 -10   28.20    0.79
  -2  -2  10   29.79    0.89
   1   2 -10   13.19    0.59
  -1  -2  10   13.96    0.60
   0   2 -10   14.82    0.63
   0  -2  10   15.26    0.55
  -1   2 -10   24.29    0.80
  -2   2 -10    0.79    0.31
   2  -2  10    0.96    0.28
  -3   2 -10    6.49    0.55
   3  -2  10    6.30    0.46
  -4   2 -10    2.92    0.45
   4  -2  10    2.49    0.41
  -5   2 -10    0.77    0.37
   5  -2  10    0.91    0.41
   6  -2  10    1.22    0.50
  -6  -1  10   21.39    1.13
  -5  -1  10    0.37    0.45
  -5  -1  10    1.59    0.50
  -4  -1  10    3.03    0.51
  -4  -1  10    3.20    0.50
   3   1 -10    4.29    0.34
  -3  -1  10    4.63    0.49
  -3  -1  10    3.83    0.48
   2   1 -10    1.10    0.26
  -2  -1  10    1.57    0.34
   1   1 -10    4.58    0.37
  -1  -1  10    5.43    0.42
   0   1 -10   49.02    1.09
   0  -1  10   48.75    1.05
  -1   1 -10    2.43    0.34
   1  -1  10    2.95    0.29
  -2   1 -10   10.26    0.60
   2  -1  10   10.24    0.52
  -3   1 -10    1.37    0.37
   3  -1  10    0.85    0.30
  -4   1 -10   12.05    0.71
   4  -1  10   11.14    0.65
  -5   1 -10    1.65    0.43
   5  -1  10    2.93    0.45
   6  -1  10    1.14    0.47
  -6   0  10    0.70    0.54
  -5   0  10   16.00    0.94
  -5   0  10   16.44    0.94
  -4   0  10   -0.06    0.37
  -4   0  10    0.26    0.40
   3   0 -10    2.31    0.27
  -3   0  10    2.46    0.44
  -3   0  10    2.71    0.44
   2   0 -10   46.56    0.95
  -2   0  10   47.83    1.16
   1   0 -10    0.88    0.25
  -1   0  10   -0.08    0.26
   0   0 -10    0.60    0.25
   0   0  10    0.77    0.26
  -1   0 -10   20.28    0.69
   1   0  10   19.23    0.62
  -2   0 -10    1.12    0.31
   2   0  10    1.17    0.26
   2   0  10    1.26    0.25
  -3   0 -10    4.03    0.46
   3   0  10    4.48    0.41
  -4   0 -10    2.85    0.43
   4   0  10    3.14    0.44
  -5   0 -10    6.03    0.59
   5   0  10    9.43    0.68
   6   0  10    3.29    0.58
   7   0  10    1.33    0.51
  -6   1  10    0.09    0.50
  -6   1  10   -0.24    0.51
  -5   1  10    0.26    0.43
  -5   1  10    0.00    0.44
  -4   1  10    1.40    0.47
  -4   1  10    2.16    0.46
  -3   1  10   16.90    0.82
   2  -1 -10    0.28    0.21
  -2   1  10    0.81    0.32
   1  -1 -10   59.61    1.14
  -1   1  10   59.39    1.29
   0  -1 -10    3.67    0.35
   0   1  10    3.15    0.34
  -1  -1 -10   13.25    0.58
   1   1  10   13.17    0.55
  -2  -1 -10    3.06    0.38
   2   1  10    3.20    0.32
  -3  -1 -10   -0.10    0.30
   3   1  10   -0.06    0.24
  -4  -1 -10   10.87    0.68
   4   1  10   10.65    0.62
  -5  -1 -10    6.25    0.55
   5   1  10    6.00    0.53
  -6  -1 -10    6.47    0.62
   6   1  10    9.36    0.73
   7   1  10    4.59    0.61
  -6   2  10    1.74    0.60
  -6   2  10    2.71    0.64
  -5   2  10    0.07    0.42
  -5   2  10    0.02    0.47
  -4   2  10    2.76    0.53
  -4   2  10    1.67    0.46
  -3   2  10    1.51    0.42
   2  -2 -10   14.12    0.48
  -2   2  10   13.91    0.70
   1  -2 -10    0.26    0.22
  -1   2  10    0.42    0.29
   0  -2 -10   34.84    0.82
   0   2  10   33.07    0.90
  -1  -2 -10    9.76    0.52
   1   2  10   10.63    0.54
  -2  -2 -10   14.82    0.64
  -3  -2 -10   33.87    0.95
   3   2  10   33.06    0.86
  -4  -2 -10    3.20    0.43
   4   2  10    2.29    0.38
  -5  -2 -10   12.15    0.74
   5   2  10   12.04    0.71
  -6  -2 -10    0.33    0.40
   6   2  10    1.49    0.46
   7   2  10   10.60    0.81
  -5   3  10   -0.17    0.43
  -4   3  10    6.40    0.62
  -3   3  10   13.25    0.77
   2  -3 -10   14.04    0.46
  -2   3  10   13.57    0.71
   1  -3 -10    0.27    0.21
  -1   3  10    0.64    0.32
   0  -3 -10    1.29    0.26
   0   3  10    0.95    0.31
  -1  -3 -10   39.25    0.94
  -2  -3 -10   17.28    0.66
  -3  -3 -10    7.80    0.57
   3   3  10    7.86    0.49
  -4  -3 -10   61.46    1.39
   4   3  10   60.55    1.31
  -5  -3 -10   -0.07    0.36
   5   3  10   -0.18    0.32
  -6  -3 -10    1.10    0.42
   6   3  10    2.35    0.47
   7   3  10    1.12    0.50
  -5   4  10    7.98    0.74
   4  -4 -10    0.15    0.22
  -4   4  10   -0.38    0.38
  -3   4  10   12.68    0.78
   2  -4 -10   26.89    0.64
  -2   4  10   26.75    0.93
   1  -4 -10    8.60    0.43
  -1   4  10    9.23    0.62
   0  -4 -10   13.42    0.55
   0   4  10   12.67    0.65
  -1  -4 -10   -0.01    0.25
  -2  -4 -10   27.31    0.82
  -3  -4 -10   15.24    0.69
   3   4  10   15.51    0.59
  -4  -4 -10   21.31    0.83
   4   4  10   20.62    0.75
  -5  -4 -10   10.68    0.74
   5   4  10   10.67    0.69
  -6  -4 -10    1.80    0.44
   6   4  10    1.59    0.49
   7   4  10    0.66    0.46
  -5   5  10    2.49    0.61
  -4   5  10    7.71    0.69
   3  -5 -10    2.85    0.30
  -3   5  10    3.11    0.52
   2  -5 -10    8.59    0.41
   2  -5 -10    8.21    0.43
  -2   5  10    9.65    0.65
   1  -5 -10   18.02    0.58
  -1   5  10   16.43    0.74
   0  -5 -10    2.13    0.31
   0   5  10    2.07    0.39
  -1  -5 -10   51.37    1.13
  -2  -5 -10    3.13    0.41
  -3  -5 -10    7.60    0.54
  -3  -5 -10    6.05    0.32
  -4  -5 -10    6.37    0.52
   4   5  10    8.21    0.56
  -5  -5 -10   12.99    0.75
   5   5  10   12.69    0.71
  -6  -5 -10    0.29    0.40
   6   5  10    0.34    0.39
   7   5  10    0.16    0.43
  -5   6  10   23.49    1.13
  -4   6  10   -0.49    0.42
  -3   6  10    3.38    0.52
   2  -6 -10   11.49    0.50
  -2   6  10   13.01    0.77
   1  -6 -10    3.16    0.33
  -1   6  10    3.20    0.43
   0  -6 -10    9.70    0.53
   0  -6 -10    9.30    0.41
   0   6  10    9.85    0.63
  -1  -6 -10   15.62    0.48
  -1  -6 -10   16.30    0.69
  -2  -6 -10   11.38    0.65
  -3  -6 -10    6.04    0.54
  -4  -6 -10    6.11    0.57
   4   6  10    6.72    0.50
  -5  -6 -10    4.55    0.54
   5   6  10    4.99    0.47
  -6  -6 -10    0.39    0.40
   6   6  10    0.58    0.40
   7   6  10    0.98    0.50
  -4   7  10   14.18    0.91
  -3   7  10    0.19    0.45
   2  -7 -10    0.51    0.27
  -2   7  10    0.05    0.38
   1  -7 -10   10.91    0.55
  -1   7  10   10.45    0.71
   0  -7 -10    0.68    0.29
   0   7  10    0.99    0.35
  -1  -7 -10   14.07    0.68
  -2  -7 -10   30.65    0.96
  -3  -7 -10    0.23    0.35
  -4  -7 -10    0.52    0.37
  -5  -7 -10    8.18    0.64
   5   7  10    9.56    0.67
  -6  -7 -10    3.87    0.54
   6   7  10    3.29    0.50
   7   7  10   -0.25    0.42
  -4   8  10    4.10    0.61
  -3   8  10    0.93    0.46
   2  -8 -10    0.65    0.27
   2  -8 -10    0.30    0.26
  -2   8  10   -0.82    0.38
   1  -8 -10    0.67    0.28
  -1   8  10    0.00    0.37
   0  -8 -10    4.71    0.44
   0   8  10    3.69    0.50
  -1  -8 -10    4.28    0.45
  -2  -8 -10    9.21    0.63
  -3  -8 -10   13.66    0.78
  -4  -8 -10    0.07    0.35
  -5  -8 -10    0.98    0.41
  -6  -8 -10    3.00    0.51
   6   8  10    1.73    0.48
  -3   9  10    4.77    0.64
   2  -9 -10    5.03    0.44
  -2   9  10    6.27    0.64
   1  -9 -10    0.18    0.31
   1  -9 -10   -0.10    0.31
  -1   9  10    0.14    0.39
   0  -9 -10    1.38    0.36
   0   9  10    1.20    0.46
  -1  -9 -10    2.99    0.44
  -2  -9 -10    5.32    0.54
  -3  -9 -10    1.75    0.44
  -4  -9 -10    6.62    0.62
  -5  -9 -10    0.12    0.41
  -6  -9 -10    8.33    0.73
   2 -10 -10    4.09    0.47
  -2  10  10    4.12    0.60
   1 -10 -10    8.80    0.66
   1 -10 -10    9.57    0.66
  -1  10  10    9.48    0.74
   0 -10 -10    5.74    0.53
   0  10  10    5.78    0.63
  -1 -10 -10    0.28    0.38
  -2 -10 -10    7.42    0.64
  -3 -10 -10    0.20    0.39
  -4 -10 -10    1.95    0.50
  -5 -10 -10   10.52    0.79
   1 -11 -10    5.37    0.54
  -1  11  10    5.04    0.64
   0 -11 -10   -0.37    0.40
   0 -11 -10    0.83    0.43
   0  11  10    0.49    0.47
  -1 -11 -10   27.01    1.02
  -2 -11 -10    0.25    0.41
  -3 -11 -10    8.22    0.68
  -4 -11 -10    2.64    0.55
  -5 -11 -10    1.89    0.53
   0 -12 -10    5.99    0.59
   0 -12 -10    4.99    0.59
   0  12  10    4.90    0.65
  -1 -12 -10    1.05    0.46
  -2 -12 -10    8.10    0.71
  -3 -12 -10    3.96    0.60
  -4 -12 -10    5.14    0.64
   1   9 -11    4.50    0.66
   0   9 -11    3.54    0.64
   3   8 -11    2.92    0.58
   2   8 -11   -0.16    0.43
   1   8 -11    2.59    0.57
   0   8 -11    4.41    0.64
  -1   8 -11    2.94    0.57
  -2   8 -11    0.68    0.49
   4   7 -11    1.14    0.48
   3   7 -11   11.97    0.78
   2   7 -11    2.42    0.49
   1   7 -11    2.55    0.50
   0   7 -11    0.89    0.43
  -1   7 -11    3.93    0.59
  -2   7 -11    0.28    0.43
  -3   7 -11    6.63    0.71
   3  -7  11    5.80    0.62
   4   6 -11   23.76    0.98
   3   6 -11    4.10    0.52
   2   6 -11    4.82    0.55
   1   6 -11    2.97    0.49
   0   6 -11    4.12    0.51
  -1   6 -11    3.12    0.51
  -2   6 -11    3.04    0.51
  -3   6 -11    0.66    0.45
   3  -6  11    0.27    0.38
  -4   6 -11    0.96    0.47
   4  -6  11    1.94    0.54
   5   5 -11    6.73    0.57
  -5  -5  11    6.36    0.68
   4   5 -11    3.28    0.48
  -4  -5  11    2.08    0.47
  -4  -5  11    2.00    0.29
   3   5 -11   34.97    1.07
   2   5 -11    2.40    0.42
   1   5 -11    0.50    0.35
   0   5 -11    6.31    0.57
  -1   5 -11    3.68    0.52
  -2   5 -11    1.62    0.44
  -3   5 -11    5.37    0.62
   3  -5  11    7.54    0.63
  -4   5 -11    1.92    0.47
   4  -5  11    2.89    0.53
   5   4 -11    3.30    0.51
  -5  -4  11    2.84    0.55
   4   4 -11    7.72    0.57
  -4  -4  11    7.65    0.65
   3   4 -11   10.94    0.67
  -3  -4  11    8.75    0.64
   2   4 -11   18.69    0.79
   1   4 -11    0.47    0.31
   0   4 -11    2.39    0.40
  -1   4 -11    8.40    0.62
  -2   4 -11    1.72    0.41
  -3   4 -11    0.73    0.38
   3  -4  11    0.31    0.34
  -4   4 -11    6.55    0.61
   4  -4  11    6.35    0.59
   5  -4  11    1.05    0.51
  -5  -3  11    8.33    0.75
   4   3 -11    3.63    0.41
  -4  -3  11    3.29    0.53
   3   3 -11    0.24    0.31
  -3  -3  11   -0.07    0.36
  -3  -3  11    0.29    0.34
   2   3 -11   11.19    0.63
  -2  -3  11   11.92    0.66
   1   3 -11    9.36    0.61
  -1  -3  11    9.74    0.57
   0   3 -11    0.13    0.31
  -1   3 -11    4.50    0.48
  -2   3 -11    5.07    0.51
  -3   3 -11    0.45    0.39
   3  -3  11    0.61    0.33
  -4   3 -11    0.45    0.40
   4  -3  11   -0.25    0.35
  -5   3 -11    1.88    0.46
   5  -3  11    3.32    0.54
  -5  -2  11   19.95    1.04
   4   2 -11    1.91    0.37
  -4  -2  11    1.23    0.47
  -4  -2  11    1.09    0.44
   3   2 -11   13.42    0.60
  -3  -2  11   13.07    0.80
  -3  -2  11   12.92    0.76
   2   2 -11    0.87    0.31
  -2  -2  11    1.60    0.36
   1   2 -11    0.62    0.31
  -1  -2  11    0.69    0.30
   0   2 -11    5.72    0.47
   0  -2  11    6.37    0.45
  -1   2 -11    1.57    0.37
  -2   2 -11    0.95    0.35
  -3   2 -11    1.65    0.42
   3  -2  11    1.32    0.34
  -4   2 -11    2.67    0.47
   4  -2  11    2.71    0.42
  -5   2 -11    0.60    0.40
   5  -2  11    0.03    0.40
  -5  -1  11    0.73    0.25
  -5  -1  11    1.53    0.52
  -5  -1  11    1.58    0.55
  -4  -1  11    3.75    0.53
  -4  -1  11    3.51    0.53
   3   1 -11    1.06    0.29
  -3  -1  11    0.89    0.39
   2   1 -11    8.10    0.52
  -2  -1  11    7.22    0.55
   1   1 -11   24.68    0.79
  -1  -1  11   25.06    0.81
   0   1 -11    3.89    0.40
   0  -1  11    3.30    0.37
  -1   1 -11    4.72    0.44
   1  -1  11    5.63    0.40
  -2   1 -11    0.13    0.28
  -3   1 -11    1.07    0.40
   3  -1  11    0.71    0.30
  -4   1 -11    0.85    0.42
   4  -1  11    0.87    0.38
  -5   1 -11    5.34    0.58
   5  -1  11    6.28    0.58
   6  -1  11    0.79    0.48
  -5   0  11    1.00    0.53
  -5   0  11    1.06    0.26
  -5   0  11    1.22    0.51
  -4   0  11    0.61    0.43
  -4   0  11    0.15    0.41
   3   0 -11    1.17    0.26
  -3   0  11    0.90    0.39
   2   0 -11    5.90    0.41
  -2   0  11    6.04    0.53
   1   0 -11    3.76    0.38
  -1   0  11    3.44    0.43
   0   0 -11   20.06    0.72
   0   0  11   20.43    0.73
  -1   0 -11   33.15    0.93
   1   0  11   32.85    0.86
  -2   0 -11    3.44    0.41
   2   0  11    4.70    0.38
  -3   0 -11    0.09    0.31
   3   0  11    0.65    0.29
  -4   0 -11   -0.07    0.34
   4   0  11   -0.18    0.31
  -5   0 -11    3.43    0.51
   5   0  11    3.61    0.49
   6   0  11    3.93    0.61
  -5   1  11    4.38    0.66
  -5   1  11    6.80    0.71
  -4   1  11    5.67    0.63
  -3   1  11    3.08    0.49
   2  -1 -11    7.34    0.46
  -2   1  11    8.07    0.60
   1  -1 -11    0.77    0.26
  -1   1  11    0.45    0.31
   0  -1 -11   30.70    0.84
   0   1  11   29.88    0.89
  -1  -1 -11    3.75    0.39
   1   1  11    3.63    0.38
  -2  -1 -11   21.27    0.80
   2   1  11   22.33    0.72
  -3  -1 -11    5.82    0.49
   3   1  11    5.78    0.46
  -4  -1 -11    5.88    0.58
   4   1  11    5.06    0.49
  -5  -1 -11    0.55    0.40
   5   1  11    0.54    0.38
  -6  -1 -11    3.13    0.50
   6   1  11    4.81    0.58
  -5   2  11    0.36    0.46
  -4   2  11    2.06    0.51
  -3   2  11   23.21    0.96
   2  -2 -11   34.38    0.80
  -2   2  11   34.40    1.10
   1  -2 -11   12.93    0.55
  -1   2  11   11.92    0.66
   0  -2 -11   -0.26    0.24
   0   2  11   -0.39    0.27
  -1  -2 -11   26.25    0.81
   1   2  11   24.48    0.80
  -2  -2 -11    7.91    0.57
  -3  -2 -11    1.45    0.35
  -4  -2 -11   13.45    0.76
   4   2  11   13.64    0.68
  -5  -2 -11    6.30    0.58
   5   2  11    7.08    0.61
  -6  -2 -11    0.71    0.41
   6   2  11    1.59    0.48
  -5   3  11    4.90    0.67
  -4   3  11    1.00    0.44
  -3   3  11   15.56    0.85
   2  -3 -11   28.32    0.71
  -2   3  11   28.41    1.00
   1  -3 -11   40.70    0.93
  -1   3  11   42.45    1.14
   0  -3 -11    7.31    0.50
   0   3  11    6.90    0.53
  -1  -3 -11   15.34    0.64
   1   3  11   15.68    0.69
  -2  -3 -11    0.98    0.35
  -3  -3 -11    4.59    0.46
  -4  -3 -11    1.71    0.40
   4   3  11    1.52    0.34
  -5  -3 -11   12.35    0.78
   5   3  11   11.56    0.73
  -6  -3 -11    0.26    0.40
   6   3  11    0.52    0.43
  -5   4  11    5.57    0.70
   4  -4 -11    7.57    0.43
  -4   4  11    8.43    0.73
  -3   4  11   -0.04    0.37
   2  -4 -11   41.03    0.91
  -2   4  11   42.21    1.21
   1  -4 -11   21.00    0.67
  -1   4  11   22.63    0.89
   0  -4 -11    6.53    0.46
   0   4  11    6.74    0.54
  -1  -4 -11    3.88    0.40
   1   4  11    4.05    0.46
  -2  -4 -11   26.64    0.88
  -3  -4 -11    2.73    0.39
  -4  -4 -11    0.22    0.33
   4   4  11    0.57    0.31
  -5  -4 -11    4.08    0.52
   5   4  11    3.11    0.45
  -6  -4 -11    0.89    0.45
   6   4  11    0.44    0.41
  -4   5  11   13.11    0.94
   3  -5 -11    3.47    0.33
  -3   5  11    3.80    0.55
   2  -5 -11    3.57    0.32
  -2   5  11    3.83    0.50
   1  -5 -11   32.63    0.82
  -1   5  11   31.44    1.04
   0  -5 -11    7.83    0.53
   0   5  11    9.78    0.69
  -1  -5 -11    3.56    0.41
  -2  -5 -11    3.37    0.44
  -3  -5 -11    2.82    0.43
  -3  -5 -11    3.47    0.27
  -4  -5 -11    9.59    0.71
  -5  -5 -11    3.78    0.54
   5   5  11    4.61    0.49
  -6  -5 -11    0.72    0.46
   6   5  11    0.79    0.40
  -4   6  11    1.93    0.54
  -3   6  11   13.56    0.92
  -2   6  11    3.16    0.49
   1  -6 -11   -0.16    0.25
   1  -6 -11    0.03    0.22
  -1   6  11   -0.28    0.33
   0  -6 -11   14.26    0.49
   0  -6 -11   12.93    0.64
   0   6  11   14.02    0.78
  -1  -6 -11    4.62    0.32
  -1  -6 -11    4.84    0.47
  -2  -6 -11    7.29    0.56
  -3  -6 -11    3.61    0.47
  -4  -6 -11    0.25    0.36
  -5  -6 -11    0.13    0.38
   5   6  11    0.85    0.49
  -6  -6 -11   11.90    0.87
   6   6  11    7.94    0.65
  -4   7  11   27.05    1.18
  -3   7  11   -0.27    0.44
  -2   7  11    8.61    0.70
   1  -7 -11    0.93    0.31
  -1   7  11    0.89    0.41
   0  -7 -11    0.47    0.31
   0   7  11    0.40    0.37
  -1  -7 -11    7.75    0.56
  -2  -7 -11    7.29    0.58
  -3  -7 -11    1.59    0.40
  -4  -7 -11    1.46    0.42
  -5  -7 -11    5.79    0.59
  -6  -7 -11    0.40    0.45
   6   7  11   -0.16    0.40
  -3   8  11   10.99    0.84
  -2   8  11    0.60    0.47
   1  -8 -11    7.52    0.51
  -1   8  11    7.31    0.66
   0  -8 -11    0.85    0.35
   0   8  11    0.23    0.39
  -1  -8 -11    5.13    0.54
  -2  -8 -11   10.98    0.75
  -3  -8 -11    4.00    0.53
  -4  -8 -11    1.16    0.44
  -5  -8 -11    0.93    0.44
  -6  -8 -11    3.75    0.59
  -2   9  11   -0.55    0.42
   1  -9 -11    1.09    0.36
  -1   9  11    1.55    0.49
   0  -9 -11    7.23    0.56
   0   9  11    6.41    0.65
  -1  -9 -11   10.90    0.74
  -2  -9 -11    8.35    0.62
  -3  -9 -11    9.38    0.73
  -4  -9 -11    0.03    0.41
  -5  -9 -11    5.22    0.62
  -2  10  11    5.56    0.69
   1 -10 -11    6.68    0.55
  -1  10  11    6.49    0.69
   0 -10 -11    1.76    0.43
   0  10  11    1.43    0.51
  -1 -10 -11    7.19    0.64
  -2 -10 -11   21.29    0.96
  -3 -10 -11   12.84    0.90
  -4 -10 -11    5.13    0.67
  -5 -10 -11    4.17    0.65
   0 -11 -11   26.28    1.02
   0  11  11   27.67    1.30
  -1 -11 -11    1.24    0.46
  -2 -11 -11    8.32    0.69
  -3 -11 -11    2.48    0.54
  -4 -11 -11    7.35    0.71
  -2 -12 -11    1.83    0.53
   2   7 -12    8.54    0.75
   1   7 -12   -0.01    0.43
   0   7 -12   10.17    0.79
  -1   7 -12    6.03    0.67
  -2   7 -12    3.36    0.58
   3   6 -12    2.75    0.54
   2   6 -12    6.12    0.62
   1   6 -12    4.53    0.59
   0   6 -12   -0.43    0.41
  -1   6 -12    5.90    0.67
  -2   6 -12    4.37    0.64
  -3   6 -12    1.28    0.50
   4   5 -12    4.00    0.53
   3   5 -12    7.95    0.65
   2   5 -12    6.22    0.60
   1   5 -12    0.20    0.38
   0   5 -12   -0.09    0.37
  -1   5 -12    1.49    0.46
  -2   5 -12    0.84    0.44
  -3   5 -12    4.28    0.60
   4   4 -12    3.86    0.50
  -4  -4  12    3.43    0.56
   3   4 -12    8.54    0.63
   2   4 -12    1.42    0.41
   1   4 -12    1.54    0.41
   0   4 -12    0.19    0.35
  -1   4 -12    0.54    0.40
  -2   4 -12    5.98    0.61
  -3   4 -12    1.32    0.46
  -4   4 -12    4.65    0.59
   4  -4  12    5.15    0.58
   4   3 -12    2.56    0.42
  -4  -3  12    2.51    0.51
   3   3 -12    2.13    0.40
  -3  -3  12    2.87    0.49
   2   3 -12   13.81    0.73
  -2  -3  12   16.09    0.77
   1   3 -12    0.72    0.36
   0   3 -12    1.97    0.41
  -1   3 -12    1.61    0.41
  -2   3 -12    0.48    0.40
  -3   3 -12    8.05    0.68
  -4   3 -12    0.61    0.43
   4  -3  12    1.05    0.41
  -4  -2  12    4.45    0.61
   3   2 -12    0.37    0.32
  -3  -2  12    1.42    0.43
   2   2 -12    0.67    0.33
  -2  -2  12    0.87    0.36
   1   2 -12    5.91    0.51
  -1  -2  12    6.51    0.51
   0   2 -12   14.64    0.74
  -1   2 -12    0.31    0.34
  -2   2 -12    2.52    0.45
  -3   2 -12    0.27    0.38
  -4   2 -12    8.08    0.69
   4  -2  12    8.45    0.65
  -5   2 -12    2.42    0.53
   5  -2  12    3.03    0.55
  -5  -1  12   17.13    1.05
  -5  -1  12   18.75    1.08
  -4  -1  12    0.02    0.45
   3   1 -12    0.48    0.29
  -3  -1  12    0.21    0.39
   2   1 -12    8.65    0.59
  -2  -1  12    8.97    0.65
   1   1 -12    9.86    0.63
  -1  -1  12   10.27    0.62
   0   1 -12    8.10    0.61
   0  -1  12    7.57    0.55
  -1   1 -12   15.35    0.75
  -2   1 -12    5.43    0.55
  -3   1 -12    4.40    0.56
  -4   1 -12    0.18    0.37
   4  -1  12    0.59    0.33
  -5   1 -12    3.04    0.53
   5  -1  12    5.25    0.57
  -5   0  12   10.69    0.86
  -4   0  12    4.79    0.62
   3   0 -12    9.90    0.75
  -3   0  12    9.71    0.74
   2   0 -12    0.39    0.29
  -2   0  12   -0.11    0.34
   1   0 -12   10.24    0.60
  -1   0  12   10.19    0.66
   0   0 -12    4.79    0.45
   0   0  12    5.21    0.47
  -1   0 -12   25.37    0.88
   1   0  12   25.07    0.79
  -2   0 -12    7.60    0.61
  -3   0 -12    0.12    0.36
  -4   0 -12   18.90    0.93
   4   0  12   17.34    0.83
  -5   0 -12    1.58    0.46
   5   0  12    2.57    0.49
  -5   1  12    4.27    0.66
  -4   1  12    3.21    0.57
  -3   1  12    2.42    0.47
   2  -1 -12   15.76    0.63
  -2   1  12   17.03    0.84
   1  -1 -12   15.30    0.66
  -1   1  12   15.92    0.77
   0  -1 -12    8.67    0.58
   0   1  12    8.88    0.61
  -1  -1 -12    0.15    0.32
   1   1  12   -0.02    0.28
  -2  -1 -12   15.04    0.74
   2   1  12   15.63    0.67
  -3  -1 -12    7.57    0.64
  -4  -1 -12    5.60    0.61
  -5  -1 -12   21.37    1.00
   5   1  12   19.38    0.89
  -6  -1 -12    1.54    0.48
   6   1  12    1.42    0.48
  -4   2  12   10.37    0.82
  -3   2  12    1.55    0.46
   2  -2 -12   12.03    0.55
  -2   2  12   12.46    0.80
   1  -2 -12   13.23    0.61
  -1   2  12   13.59    0.75
   0  -2 -12    7.53    0.56
   0   2  12    7.20    0.55
  -1  -2 -12   23.01    0.83
   1   2  12   24.35    0.85
  -2  -2 -12    3.72    0.48
   2   2  12    3.22    0.40
  -3  -2 -12    0.61    0.38
  -4  -2 -12    2.29    0.47
  -5  -2 -12   -0.95    0.39
   5   2  12   -0.23    0.33
  -6  -2 -12    2.25    0.50
   6   2  12    1.75    0.49
  -4   3  12   -0.09    0.43
  -3   3  12    8.31    0.70
   2  -3 -12   18.82    0.63
  -2   3  12   18.27    0.88
   1  -3 -12   14.90    0.62
  -1   3  12   14.55    0.77
   0  -3 -12   13.47    0.64
   0   3  12   14.56    0.74
  -1  -3 -12    0.49    0.32
   1   3  12    0.11    0.33
  -2  -3 -12   16.89    0.77
   2   3  12   16.09    0.73
  -3  -3 -12    2.56    0.44
  -4  -3 -12    3.37    0.53
  -5  -3 -12    0.57    0.44
   5   3  12    0.04    0.36
  -6  -3 -12    0.60    0.47
   6   3  12   -0.15    0.41
  -4   4  12   15.82    1.00
  -3   4  12    1.18    0.48
  -2   4  12    7.90    0.66
   1  -4 -12   28.55    0.81
  -1   4  12   27.12    1.02
   0  -4 -12    4.82    0.43
   0   4  12    4.86    0.53
  -1  -4 -12    2.79    0.41
   1   4  12    4.06    0.48
  -2  -4 -12    0.00    0.32
  -3  -4 -12    0.75    0.37
  -4  -4 -12    0.35    0.41
  -5  -4 -12    5.45    0.61
  -6  -4 -12    2.69    0.55
   6   4  12    3.43    0.52
  -4   5  12    1.79    0.52
   3  -5 -12   10.50    0.51
  -3   5  12    9.92    0.78
  -2   5  12    9.08    0.71
   1  -5 -12    5.12    0.43
  -1   5  12    4.44    0.55
   0  -5 -12   10.75    0.63
   0   5  12   10.07    0.75
  -1  -5 -12    0.50    0.36
   1   5  12    1.73    0.43
  -2  -5 -12    0.10    0.34
  -3  -5 -12    1.24    0.38
  -3  -5 -12    1.68    0.24
  -4  -5 -12    0.42    0.38
  -5  -5 -12    1.18    0.49
  -6  -5 -12    0.76    0.46
  -3   6  12    5.65    0.65
  -2   6  12    7.40    0.67
   1  -6 -12    9.38    0.59
   1  -6 -12   10.12    0.48
  -1   6  12    9.73    0.72
   0  -6 -12   -0.21    0.30
   0  -6 -12    0.61    0.25
   0   6  12    0.62    0.40
  -1  -6 -12    5.21    0.51
  -1  -6 -12    5.10    0.35
   1   6  12    4.52    0.53
  -2  -6 -12    3.52    0.31
  -2  -6 -12    3.87    0.49
  -3  -6 -12    2.07    0.44
  -4  -6 -12    0.55    0.41
  -5  -6 -12    3.83    0.58
  -6  -6 -12    3.85    0.59
  -3   7  12    1.49    0.54
  -2   7  12    2.86    0.55
   1  -7 -12   12.01    0.66
  -1   7  12   13.29    0.86
   0  -7 -12    1.12    0.37
   0   7  12    1.65    0.46
  -1  -7 -12    1.37    0.39
   1   7  12    1.27    0.46
  -2  -7 -12    8.58    0.63
  -3  -7 -12    3.46    0.49
  -4  -7 -12    0.41    0.41
  -5  -7 -12    4.41    0.57
  -2   8  12    1.85    0.55
   1  -8 -12   -0.05    0.32
  -1   8  12    0.39    0.42
   0  -8 -12    0.62    0.37
   0   8  12    0.87    0.46
  -1  -8 -12    3.50    0.49
   1   8  12    3.89    0.58
  -2  -8 -12    8.36    0.65
  -3  -8 -12   14.83    0.90
  -4  -8 -12    4.07    0.55
  -5  -8 -12   -0.31    0.41
   1  -9 -12    7.18    0.57
  -1   9  12    7.78    0.74
   0  -9 -12    8.92    0.64
   0   9  12    8.28    0.74
  -1  -9 -12    6.30    0.61
   1   9  12    6.33    0.66
  -2  -9 -12   16.80    0.92
  -3  -9 -12    7.59    0.66
  -4  -9 -12    7.63    0.69
  -5  -9 -12    4.46    0.61
   0 -10 -12    3.75    0.53
   0  10  12    3.88    0.64
  -1 -10 -12   25.54    1.04
   1  10  12   25.55    1.16
  -2 -10 -12   -0.47    0.43
  -3 -10 -12   10.27    0.78
  -4 -10 -12    1.57    0.51
  -1 -11 -12    6.34    0.67
   1  11  12    5.89    0.73
  -2 -11 -12    8.07    0.74
   1   6 -13    7.35    0.73
   0   6 -13    1.32    0.51
  -1   6 -13    1.30    0.52
   2   5 -13    4.68    0.60
   1   5 -13   -0.79    0.40
   0   5 -13    3.17    0.56
  -1   5 -13    0.47    0.49
  -2   5 -13    0.35    0.49
   3   4 -13   -0.05    0.39
   2   4 -13   16.58    0.88
   1   4 -13    4.62    0.58
   0   4 -13    0.39    0.41
  -1   4 -13    2.03    0.50
  -2   4 -13    1.91    0.49
  -3   4 -13    0.37    0.45
   3   3 -13    1.96    0.43
  -3  -3  13    0.16    0.44
   2   3 -13    0.10    0.36
   1   3 -13    0.29    0.40
   0   3 -13    2.71    0.48
  -1   3 -13    3.33    0.52
  -2   3 -13    6.12    0.63
  -3   3 -13    0.56    0.47
  -4   3 -13    3.96    0.59
  -4  -2  13    7.44    0.76
   3   2 -13   -0.03    0.34
  -3  -2  13    0.47    0.43
   2   2 -13    0.17    0.35
  -2  -2  13    0.09    0.37
   1   2 -13    3.97    0.50
   0   2 -13    0.50    0.41
  -1   2 -13    1.62    0.46
  -2   2 -13    6.56    0.63
  -3   2 -13   11.43    0.80
  -4   2 -13    5.38    0.64
  -4  -1  13    6.43    0.71
   3   1 -13    4.18    0.45
  -3  -1  13    4.09    0.56
   2   1 -13    4.65    0.49
  -2  -1  13    4.05    0.52
   1   1 -13    3.15    0.44
  -1  -1  13    3.65    0.49
   0   1 -13    0.15    0.37
  -1   1 -13   10.48    0.75
  -2   1 -13    4.20    0.52
  -3   1 -13    1.96    0.47
  -4   1 -13    2.56    0.54
  -4   0  13    5.42    0.68
  -3   0  13    0.58    0.43
   2   0 -13    2.07    0.37
  -2   0  13    1.36    0.45
   1   0 -13    2.77    0.41
  -1   0  13    2.63    0.45
   0   0 -13   14.29    0.76
   0   0  13   13.96    0.74
  -1   0 -13    0.58    0.36
  -2   0 -13   21.08    0.94
  -3   0 -13    5.90    0.61
  -4   0 -13    0.97    0.47
  -5   0 -13    0.09    0.44
  -4   1  13   15.17    0.99
  -3   1  13    1.84    0.50
   2  -1 -13    2.60    0.38
  -2   1  13    2.96    0.49
   1  -1 -13    0.81    0.34
  -1   1  13    0.43    0.39
   0  -1 -13    0.54    0.37
   0   1  13    1.64    0.39
  -1  -1 -13    4.30    0.47
   1   1  13    4.00    0.46
  -2  -1 -13   19.15    0.88
  -3  -1 -13    8.13    0.70
  -4  -1 -13    4.89    0.63
  -5  -1 -13    0.83    0.48
  -4   2  13    2.41    0.57
  -3   2  13   11.37    0.83
   2  -2 -13    1.02    0.30
  -2   2  13    1.86    0.48
   1  -2 -13    9.40    0.60
  -1   2  13    7.95    0.64
   0  -2 -13    0.52    0.35
   0   2  13    1.67    0.40
  -1  -2 -13    2.76    0.43
   1   2  13    3.35    0.44
  -2  -2 -13    0.16    0.36
   2   2  13    0.28    0.33
  -3  -2 -13   11.35    0.80
  -4  -2 -13    6.30    0.66
  -5  -2 -13    3.67    0.59
  -3   3  13    0.69    0.47
  -2   3  13    9.89    0.76
   1  -3 -13    3.01    0.39
  -1   3  13    3.14    0.52
   0  -3 -13    2.57    0.40
   0   3  13    2.75    0.46
  -1  -3 -13    1.42    0.39
   1   3  13    1.65    0.40
  -2  -3 -13    2.20    0.43
   2   3  13    3.13    0.45
  -3  -3 -13   -0.12    0.37
  -4  -3 -13    0.16    0.41
  -5  -3 -13    4.24    0.60
  -3   4  13    1.02    0.49
  -2   4  13    1.46    0.49
   1  -4 -13   20.13    0.75
  -1   4  13   21.13    0.95
   0  -4 -13    0.84    0.35
   0   4  13    0.87    0.41
  -1  -4 -13    1.17    0.39
   1   4  13    0.75    0.40
  -2  -4 -13    0.25    0.39
   2   4  13    1.41    0.39
  -3  -4 -13    0.25    0.39
  -4  -4 -13    0.16    0.43
  -5  -4 -13    2.49    0.56
  -3   5  13    7.11    0.71
  -2   5  13   -0.03    0.43
   1  -5 -13    4.96    0.44
  -1   5  13    4.94    0.58
   0  -5 -13   10.43    0.67
   0   5  13    9.94    0.72
  -1  -5 -13   -0.48    0.36
   1   5  13    0.74    0.40
  -2  -5 -13    1.37    0.41
   2   5  13    1.79    0.43
  -3  -5 -13    0.55    0.23
  -3  -5 -13    1.13    0.45
  -4  -5 -13   -0.38    0.41
  -5  -5 -13    0.35    0.45
  -2   6  13    3.41    0.57
   1  -6 -13    0.27    0.28
   1  -6 -13    0.12    0.33
  -1   6  13   -0.08    0.43
   0  -6 -13    7.64    0.57
   0  -6 -13    6.71    0.46
   0   6  13    6.27    0.63
  -1  -6 -13    0.73    0.38
  -1  -6 -13    0.99    0.27
   1   6  13    0.73    0.44
  -2  -6 -13    3.18    0.32
  -2  -6 -13    3.03    0.50
  -3  -6 -13    1.80    0.45
  -4  -6 -13    0.49    0.46
  -5  -6 -13    3.53    0.58
  -2   7  13    2.94    0.56
   1  -7 -13    6.45    0.52
  -1   7  13    7.03    0.70
   0  -7 -13    0.09    0.37
   0   7  13   -0.12    0.42
  -1  -7 -13    0.55    0.41
   1   7  13    0.23    0.44
  -2  -7 -13    3.81    0.55
  -3  -7 -13    6.28    0.61
  -4  -7 -13    3.61    0.56
  -5  -7 -13    1.20    0.48
   1  -8 -13   11.83    0.73
  -1   8  13   11.02    0.85
   0  -8 -13   14.87    0.82
   0   8  13   14.53    0.92
  -1  -8 -13   -0.34    0.40
   1   8  13   -0.65    0.42
  -2  -8 -13    1.11    0.45
  -3  -8 -13    7.18    0.67
  -4  -8 -13    2.41    0.55
   0  -9 -13    1.23    0.44
   0   9  13    0.36    0.49
  -1  -9 -13   14.43    0.88
   1   9  13   12.31    0.89
  -2  -9 -13    1.06    0.46
  -3  -9 -13    5.20    0.63
   1   4 -14    1.49    0.52
   0   4 -14    0.52    0.48
  -1   4 -14   10.18    0.84
   2   3 -14    1.28    0.45
   1   3 -14   25.17    1.05
   0   3 -14    2.64    0.54
  -1   3 -14   -0.06    0.45
  -2   3 -14    3.77    0.61
   2   2 -14    8.52    0.65
   1   2 -14    1.40    0.46
   0   2 -14   34.35    1.19
  -1   2 -14   -0.58    0.44
  -2   2 -14    7.98    0.73
  -3   2 -14    4.50    0.65
   3   1 -14    4.93    0.55
  -3  -1  14    4.43    0.61
   2   1 -14    0.48    0.38
  -2  -1  14    0.03    0.40
   1   1 -14    3.55    0.51
   0   1 -14    1.25    0.43
  -1   1 -14   31.60    1.16
  -2   1 -14    5.29    0.62
  -3   1 -14    3.40    0.58
  -3   0  14    9.22    0.77
   2   0 -14    6.37    0.53
  -2   0  14    6.23    0.63
   1   0 -14    4.14    0.52
  -1   0  14    4.09    0.52
   0   0 -14   -0.54    0.38
  -1   0 -14   -0.11    0.40
  -2   0 -14   19.60    0.99
  -3   0 -14   13.42    0.97
  -4   0 -14    0.46    0.48
  -3   1  14    0.62    0.50
   2  -1 -14    5.07    0.50
  -2   1  14    6.46    0.67
   1  -1 -14    6.75    0.56
  -1   1  14    7.32    0.64
   0  -1 -14    0.21    0.39
   0   1  14    0.21    0.36
  -1  -1 -14    3.98    0.54
  -2  -1 -14    0.88    0.41
  -3  -1 -14    6.40    0.68
  -4  -1 -14    2.07    0.52
  -3   2  14    4.10    0.61
   2  -2 -14    1.11    0.36
  -2   2  14    0.91    0.46
   1  -2 -14    2.34    0.41
  -1   2  14    1.77    0.50
   0  -2 -14    3.75    0.49
   0   2  14    4.48    0.53
  -1  -2 -14    0.69    0.42
   1   2  14    0.59    0.37
  -2  -2 -14    8.79    0.75
  -3  -2 -14    4.28    0.61
  -4  -2 -14    3.39    0.60
  -2   3  14    0.30    0.46
   1  -3 -14    5.93    0.50
  -1   3  14    4.02    0.56
   0  -3 -14    2.18    0.41
   0   3  14    2.12    0.46
  -1  -3 -14    1.39    0.44
   1   3  14    1.16    0.40
  -2  -3 -14    4.75    0.57
   2   3  14    4.49    0.51
  -3  -3 -14    1.99    0.47
  -4  -3 -14    1.76    0.54
  -2   4  14    1.30    0.52
   1  -4 -14    0.67    0.34
  -1   4  14   -0.23    0.39
   0  -4 -14    9.06    0.63
   0   4  14   10.07    0.73
  -1  -4 -14    1.26    0.41
   1   4  14    1.51    0.44
  -2  -4 -14    1.35    0.50
   2   4  14    1.20    0.42
  -3  -4 -14   12.55    0.88
   3   4  14   11.21    0.74
  -4  -4 -14   -0.48    0.46
  -2   5  14    0.51    0.48
   1  -5 -14    0.41    0.35
  -1   5  14    0.73    0.47
   0  -5 -14    2.72    0.46
   0   5  14    2.52    0.52
  -1  -5 -14    7.09    0.62
   1   5  14    8.12    0.68
  -2  -5 -14    1.84    0.47
   2   5  14    2.33    0.48
  -3  -5 -14    3.04    0.55
  -3  -5 -14    2.96    0.30
  -4  -5 -14    5.84    0.65
   1  -6 -14    4.94    0.51
  -1   6  14    5.73    0.67
   0  -6 -14    1.90    0.44
   0   6  14    1.77    0.51
  -1  -6 -14    1.08    0.45
   1   6  14    1.41    0.47
  -2  -6 -14    4.12    0.58
  -2  -6 -14    4.29    0.37
   2   6  14    3.80    0.58
  -3  -6 -14    3.14    0.55
  -4  -6 -14    1.33    0.52
   1  -7 -14    3.08    0.46
  -1   7  14    2.76    0.59
   0  -7 -14    3.66    0.52
   0   7  14    4.36    0.60
  -1  -7 -14   15.45    0.90
   1   7  14   14.86    0.97
  -2  -7 -14    0.61    0.45
   2   7  14    0.50    0.48
  -3  -7 -14    6.12    0.67
  -1  -8 -14    2.62    0.53
   1   8  14    3.08    0.60
  -2  -8 -14   19.82    1.03
   2   8  14   19.26    1.04
   0   2 -15    1.09    0.53
  -1   2 -15   14.51    1.01
   1   1 -15    9.74    0.73
   0   1 -15    6.98    0.69
  -1   1 -15    0.79    0.50
  -2   1 -15    3.01    0.59
   1   0 -15    6.61    0.63
   0   0 -15    6.05    0.64
  -1   0 -15    0.45    0.49
  -2   0 -15    8.52    0.76
   1  -1 -15   12.26    0.84
  -1   1  15   11.61    0.82
   0  -1 -15    2.45    0.51
   0   1  15    3.30    0.64
  -1  -1 -15   -0.18    0.42
  -2  -1 -15    0.01    0.47
  -3  -1 -15   10.18    0.80
   1  -2 -15    0.16    0.38
  -1   2  15    0.82    0.45
   0  -2 -15    8.84    0.68
   0   2  15   10.55    0.78
  -1  -2 -15    0.90    0.46
   1   2  15    1.09    0.58
  -2  -2 -15    0.80    0.46
  -3  -2 -15    4.78    0.68
   1  -3 -15    0.53    0.40
  -1   3  15    1.56    0.50
   0  -3 -15    0.98    0.43
   0   3  15    0.49    0.41
  -1  -3 -15    5.84    0.62
   1   3  15    5.67    0.59
  -2  -3 -15    1.16    0.52
  -3  -3 -15    2.57    0.58
   1  -4 -15    2.77    0.46
  -1   4  15    3.40    0.57
   0  -4 -15    1.43    0.44
   0   4  15    1.80    0.50
  -1  -4 -15    4.11    0.56
   1   4  15    4.30    0.56
  -2  -4 -15    4.28    0.60
   2   4  15    3.07    0.53
  -3  -4 -15    4.40    0.64
   0  -5 -15   16.28    0.87
   0   5  15   17.06    0.96
  -1  -5 -15    3.83    0.56
   1   5  15    4.80    0.59
  -2  -5 -15    4.36    0.65
   2   5  15    7.00    0.66
  -1  -6 -15   11.80    0.89
   1   6  15   14.00    0.93
  -2  -6 -15   18.45    1.01
   2   6  15   18.59    1.01
   0   0   0    0.00    0.00
;
_shelx_hkl_checksum     14668
_shelx_res_file
;
    Uttam100.res created by SHELXL-2014/7
TITL Uttam100 in P-1
CELL 0.71073   5.79050   9.74610  10.17200  82.0641  84.7536  77.7393
ZERR    1.00   0.00030   0.00050   0.00040   0.0032   0.0037   0.0035
LATT 1
SFAC C  H  N  Fe
UNIT 26  22  8  1
L.S. 15
ACTA 50
CONF
BOND $H
FMAP 2
PLAN 10
SIZE 0.08 0.09 0.12
TEMP -183
WGHT    0.052600    0.140000
FVAR       0.28343
FE1   4    0.500000    0.500000    0.500000    10.50000    0.00934    0.00722 =
         0.00860   -0.00256    0.00181   -0.00031
N1    3    0.943139    0.113000    0.362135    11.00000    0.02094    0.01193 =
         0.01474   -0.00260    0.00185    0.00528
N2    3    1.175710    0.116152    0.342150    11.00000    0.02430    0.01432 =
         0.02226   -0.00668    0.00005   -0.00148
N3    3    1.266340    0.030687    0.252451    11.00000    0.01801    0.01382 =
         0.02120   -0.00600    0.00111   -0.00318
N4    3    0.954923   -0.199333    0.115594    11.00000    0.01554    0.01455 =
         0.01981   -0.00289   -0.00006   -0.00331
C1    1    0.690410    0.344727    0.396182    11.00000    0.01407    0.01010 =
         0.01077   -0.00330    0.00070    0.00269
C2    1    0.799907    0.465434    0.376223    11.00000    0.01201    0.02406 =
         0.01481   -0.00960    0.00422   -0.00599
AFIX  43
H2    2    0.955628    0.466816    0.397625    11.00000   -1.20000
AFIX   0
C3    1    0.634116    0.582817    0.318688    11.00000    0.02870    0.01272 =
         0.01396   -0.00364    0.01000   -0.00664
AFIX  43
H3    2    0.659472    0.676499    0.295224    11.00000   -1.20000
AFIX   0
C4    1    0.425093    0.535594    0.302570    11.00000    0.01905    0.01746 =
         0.01027   -0.00098   -0.00091    0.00469
AFIX  43
H4    2    0.285601    0.592325    0.266331    11.00000   -1.20000
AFIX   0
C5    1    0.458524    0.389652    0.349471    11.00000    0.01296    0.01630 =
         0.01122   -0.00522    0.00118   -0.00332
AFIX  43
H5    2    0.345779    0.331590    0.349772    11.00000   -1.20000
AFIX   0
C6    1    0.794981    0.199517    0.457809    11.00000    0.03509    0.01641 =
         0.01283   -0.00198    0.00294    0.01162
AFIX  23
H6A   2    0.892139    0.206695    0.530799    11.00000   -1.20000
H6B   2    0.665516    0.151725    0.496972    11.00000   -1.20000
AFIX   0
C7    1    1.090605   -0.027436    0.216064    11.00000    0.01351    0.00943 =
         0.01301   -0.00109    0.00049    0.00048
C8    1    0.881894    0.025242    0.286310    11.00000    0.01524    0.01354 =
         0.01475   -0.00013    0.00004    0.00258
AFIX  43
H8    2    0.730049    0.004279    0.282023    11.00000   -1.20000
AFIX   0
C9    1    1.133138   -0.132326    0.121827    11.00000    0.01344    0.00893 =
         0.01197   -0.00051   -0.00024   -0.00009
C10   1    1.347655   -0.161169    0.045783    11.00000    0.01485    0.01273 =
         0.01406   -0.00192    0.00106   -0.00179
AFIX  43
H10   2    1.471310   -0.113190    0.054052    11.00000   -1.20000
AFIX   0
C11   1    1.375745   -0.261153   -0.041765    11.00000    0.01751    0.01812 =
         0.01287   -0.00418    0.00191   -0.00026
AFIX  43
H11   2    1.517750   -0.281145   -0.096521    11.00000   -1.20000
AFIX   0
C12   1    1.193562   -0.331830   -0.048472    11.00000    0.02547    0.01474 =
         0.01542   -0.00473   -0.00185   -0.00230
AFIX  43
H12   2    1.208972   -0.401827   -0.106865    11.00000   -1.20000
AFIX   0
C13   1    0.989147   -0.297828    0.031932    11.00000    0.02041    0.01656 =
         0.02114   -0.00416   -0.00259   -0.00633
AFIX  43
H13   2    0.865574   -0.347153    0.027676    11.00000   -1.20000
AFIX   0
HKLF 4
REM  Uttam100 in P-1
REM R1 =  0.0407 for    3569 Fo > 4sig(Fo)  and  0.0529 for all    4199 data
REM    160 parameters refined using      0 restraints
END
WGHT      0.0526      0.1400
REM Highest difference peak  0.980,  deepest hole -0.287,  1-sigma level  0.090
Q1    1   0.4382  0.4427  0.5077  11.00000  0.05    0.98
Q2    1   0.7542  0.4054  0.3833  11.00000  0.05    0.67
Q3    1   1.2562 -0.2822 -0.0431  11.00000  0.05    0.65
Q4    1   0.5801  0.3614  0.3585  11.00000  0.05    0.63
Q5    1   0.5291  0.5506  0.3078  11.00000  0.05    0.63
Q6    1   0.4384  0.4642  0.3266  11.00000  0.05    0.60
Q7    1   0.4587  0.5101  0.5545  11.00000  0.05    0.59
Q8    1   1.1901 -0.0160  0.2562  11.00000  0.05    0.56
Q9    1   0.4457  0.5631  0.4619  11.00000  0.05    0.56
Q10   1   1.0532 -0.1698  0.1126  11.00000  0.05    0.55
;
_shelx_res_checksum     73987
data_global
_journal_date_recd_electronic     2020-08-05
_journal_date_accepted     2020-08-28
_journal_name_full     'Acta Crystallographica, Section E'
_journal_year     2020
_journal_volume     76
_journal_issue     10
_journal_page_first     1582
_journal_page_last     1586
_journal_paper_category     GM
_journal_paper_doi     10.1107/S2056989020011901
_journal_coeditor_code     PK2645
_publ_contact_author_name     'Uttam Pokharel'
_publ_contact_author_address
;
Department of Chemistry & Physical Sciences, Nicholls State University,
Thibodaux, Louisiana 70301, USA
;
_publ_contact_author_email     'uttam.pokharel@nicholls.edu'
_publ_contact_author_fax     ?
_publ_contact_author_phone     ?
_publ_section_title
;
Synthesis and crystal structure of
1,1'-bis{[4-(pyridin-2-yl)-1,2,3-triazol-1-yl]methyl}ferrocene, and its
complexation with Cu^I^
;
_publ_section_title_footnote     .
loop_
    _publ_author_name
    _publ_author_footnote
    _publ_author_address
    'Pokharel, Uttam R.' .
;
Department of Chemistry & Physical Sciences, Nicholls State University,
Thibodaux, Louisiana 70301,
USA
;
    'Naquin, Aaron P.' .
;
Department of Chemistry & Physical Sciences, Nicholls State University,
Thibodaux, Louisiana 70301,
USA
;
    'Brochon, Connor P.' .
;
Department of Chemistry & Physical Sciences, Nicholls State University,
Thibodaux, Louisiana 70301,
USA
;
    'Fronczek, Frank R.' .
;
Department of Chemistry, Louisiana State University, Baton Rouge, Louisiana
70803,
USA
;
_publ_section_synopsis
;
The ferrocene-bridged compound 1,1'-bis(pyridyltriazoylmethyl)ferrocene
acquires an <i>anti</i> conformation in its solid state but forms a discrete
tetranuclear [2 + 2] complex with [Cu(CH~3~CN)~4~](PF~6~) in solution.
;
