# Supplementary material for: Synthesis and crystal structure of 1,1′-bis­{[4-(pyridin-2-yl)-1,2,3-triazol-1-yl]meth­yl}ferrocene, and its complexation with CuI
Source: Acta Crystallogr E Crystallogr Commun. 2020 Sep 4;76(Pt 10):1582–6. doi: 10.1107/S2056989020011901 (PMC7534253; doi:10.1107/S2056989020011901)
Supplement: Supplementary file 2 [file e-76-01582-Isup2.hkl]

data_I                                                                          
_shelx_title ' Uttam100 in P-1'                                                 
_shelx_refln_list_code          4                                               
_shelx_F_calc_maximum      107.34                                               
_exptl_crystal_F_000       260.00                                               
_reflns_d_resolution_high  0.6498                                               
                                                                                
loop_                                                                           
 _space_group_symop_operation_xyz                                               
 'x, y, z'                                                                      
 '-x, -y, -z'                                                                   
                                                                                
_cell_length_a     5.7905                                                       
_cell_length_b     9.7461                                                       
_cell_length_c    10.1720                                                       
_cell_angle_alpha  82.064                                                       
_cell_angle_beta   84.754                                                       
_cell_angle_gamma  77.739                                                       
                                                                                
_shelx_F_squared_multiplier     1.000                                           
                                                                                
loop_                                                                           
 _refln_index_h                                                                 
 _refln_index_k                                                                 
 _refln_index_l                                                                 
 _refln_F_squared_calc                                                          
 _refln_F_squared_meas                                                          
 _refln_F_squared_sigma                                                         
 _refln_observed_status                                                         
   2   0   0        209.43        217.97         4.23 o                         
   3   0   0        254.37        275.23         5.60 o                         
   4   0   0         62.24         71.49         2.86 o                         
   5   0   0         53.70         57.23         3.20 o                         
   6   0   0        132.74        119.91         6.72 o                         
   7   0   0         99.52         94.88         5.10 o                         
   8   0   0         14.31         16.80         3.77 o                         
  -8   1   0          2.16          9.23         3.56 o                         
  -7   1   0         86.23         89.00         4.94 o                         
  -6   1   0        199.65        178.45         5.29 o                         
  -5   1   0         58.01         58.58         3.20 o                         
  -4   1   0        351.60        393.15         6.04 o                         
  -3   1   0        264.93        290.26         4.51 o                         
  -2   1   0        499.02        532.08         5.06 o                         
  -1   1   0       1310.66       1506.63        11.81 o                         
   1   1   0      11521.19      12448.25       163.94 o                         
   2   1   0        679.12        719.26        10.83 o                         
   3   1   0        165.53        178.76         4.48 o                         
   4   1   0        372.68        358.88         7.47 o                         
   5   1   0         82.14         72.50         4.54 o                         
   6   1   0        152.75        161.16         6.91 o                         
   7   1   0         24.68         15.08         3.86 o                         
   8   1   0         19.80         17.55         4.98 o                         
  -8   2   0         98.19        103.20         7.34 o                         
  -7   2   0          4.24          5.73         4.05 o                         
  -6   2   0          4.06          3.59         3.17 o                         
  -5   2   0        267.01        256.48         5.49 o                         
  -4   2   0         20.90         24.87         2.99 o                         
  -3   2   0       2270.89       2443.49        19.86 o                         
  -2   2   0        245.39        289.90         3.66 o                         
  -1   2   0        576.85        654.56         5.63 o                         
   0   2   0        930.15       1067.75        10.56 o                         
   1   2   0        706.38        838.78         8.63 o                         
   2   2   0         49.11         46.88         1.80 o                         
   3   2   0         73.53         71.96         2.99 o                         
   4   2   0        346.08        362.87         7.72 o                         
   5   2   0        420.06        384.90         8.84 o                         
   6   2   0          7.27          6.27         2.74 o                         
   7   2   0         69.19         75.23         4.61 o                         
   8   2   0          1.06         -0.39         3.34 o                         
  -8   3   0         17.26         15.56         5.10 o                         
  -7   3   0        101.61        116.52         7.72 o                         
  -6   3   0         83.66         85.95         4.48 o                         
  -5   3   0         17.93         13.28         2.32 o                         
  -4   3   0        313.07        328.15         5.70 o                         
  -3   3   0         92.67         89.86         2.30 o                         
  -2   3   0       1692.29       1831.44        15.48 o                         
  -1   3   0        463.22        493.23         9.54 o                         
   0   3   0        469.13        521.03         6.07 o                         
   1   3   0        146.00        159.18         2.86 o                         
   2   3   0         10.45          5.82         0.91 o                         
   3   3   0        978.29       1036.99        11.22 o                         
   4   3   0          3.55          5.24         2.18 o                         
   5   3   0         59.38         60.87         4.23 o                         
   6   3   0        142.53        137.06         6.35 o                         
   7   3   0        168.80        156.84         6.18 o                         
   8   3   0          3.22          2.08         3.56 o                         
  -7   4   0         53.08         46.06         5.60 o                         
  -6   4   0          1.71          4.98         3.73 o                         
  -5   4   0         51.35         56.86         3.36 o                         
  -4   4   0         17.35         18.74         2.68 o                         
  -3   4   0        472.50        487.42         5.46 o                         
  -2   4   0        154.27        173.06         2.26 o                         
  -1   4   0        112.85        127.88         2.80 o                         
   0   4   0        126.00        116.39         3.98 o                         
   1   4   0        513.88        498.48         7.53 o                         
   2   4   0        624.17        664.28         7.92 o                         
   3   4   0          5.37         15.03         1.58 o                         
   4   4   0        655.53        663.29        11.51 o                         
   5   4   0         68.16         62.61         4.36 o                         
   6   4   0          0.54         -1.12         2.86 o                         
   7   4   0         52.35         52.19         4.43 o                         
   8   4   0         80.39         86.21        11.76 o                         
  -7   5   0         47.32         50.54         6.10 o                         
  -6   5   0        164.39        139.79         7.97 o                         
  -5   5   0          0.61         -2.86         2.86 o                         
  -4   5   0          5.02          4.80         2.02 o                         
  -3   5   0         21.00         21.43         1.62 o                         
  -2   5   0        471.01        495.81         5.22 o                         
  -1   5   0        233.38        258.87         4.30 o                         
   0   5   0        178.74        183.81         3.65 o                         
   1   5   0         16.75         10.33         1.45 o                         
   2   5   0        144.41        116.79         6.04 o                         
   3   5   0        838.36        796.30         7.88 o                         
   4   5   0        543.79        515.83         7.33 o                         
   5   5   0         26.60         28.38         3.61 o                         
   6   5   0        152.53        127.10         6.97 o                         
   7   5   0          4.74          3.61         3.86 o                         
   8   5   0         42.96         37.84         4.72 o                         
  -7   6   0          9.27         17.18         5.35 o                         
  -6   6   0         90.27         96.35         6.97 o                         
  -5   6   0         19.95         20.79         4.23 o                         
  -4   6   0        116.56        114.27         6.22 o                         
  -3   6   0         34.63         45.05         2.99 o                         
  -2   6   0          3.74          1.70         1.10 o                         
  -1   6   0          7.73          8.53         1.56 o                         
   0   6   0        842.29        848.09        10.16 o                         
   1   6   0        130.35        114.32         3.25 o                         
   2   6   0        164.82        139.44         7.22 o                         
   3   6   0        381.76        349.45         5.85 o                         
   4   6   0        184.43        172.44         4.39 o                         
   5   6   0        516.40        486.48        11.70 o                         
   6   6   0         69.12         70.83         5.48 o                         
   7   6   0         62.87         55.89         5.85 o                         
   8   6   0          4.16         -3.95         3.95 o                         
  -6   7   0         10.57         16.56         5.35 o                         
  -5   7   0        124.90        136.18         8.22 o                         
  -4   7   0         28.44         25.77         4.36 o                         
  -3   7   0        113.66        102.08         6.35 o                         
  -2   7   0        121.96        131.06         3.59 o                         
  -1   7   0          5.00          7.13         2.37 o                         
   0   7   0         21.18         13.63         1.88 o                         
   1   7   0        711.43        682.76        10.39 o                         
   2   7   0         62.34         58.99         2.98 o                         
   3   7   0        300.44        289.80         7.84 o                         
   4   7   0       1015.47        909.77        11.78 o                         
   5   7   0         20.20         14.94         3.61 o                         
   6   7   0         64.21         54.40         5.73 o                         
   7   7   0        128.52        123.49         8.71 o                         
   8   7   0         39.71         36.25         5.05 o                         
  -6   8   0         39.10         42.70         6.47 o                         
  -5   8   0         25.73         23.78         5.48 o                         
  -4   8   0         10.20          8.84         4.23 o                         
  -3   8   0        472.21        431.95        11.45 o                         
  -2   8   0         28.39         28.88         3.86 o                         
  -1   8   0         33.22         42.12         2.68 o                         
   0   8   0        241.48        232.77         5.17 o                         
   1   8   0        411.41        372.25         9.15 o                         
   2   8   0        398.71        392.84        13.57 o                         
   3   8   0         99.89         98.64         4.09 o                         
   4   8   0        111.30        111.54         4.49 o                         
   5   8   0        459.12        395.11        11.33 o                         
   6   8   0         24.75         23.90         4.98 o                         
   7   8   0         77.35         81.29         7.47 o                         
   8   8   0         21.48         16.68         6.22 o                         
  -5   9   0        101.90        116.02         8.34 o                         
  -4   9   0        150.26        152.24         8.96 o                         
  -3   9   0        115.96        116.76         7.72 o                         
  -2   9   0        213.70        204.03         8.46 o                         
  -1   9   0        129.02        125.35         7.22 o                         
   0   9   0          6.06         11.52         2.27 o                         
   1   9   0        899.32        884.87        12.10 o                         
   2   9   0        212.31        197.09         5.37 o                         
   3   9   0        408.07        368.84        10.33 o                         
   4   9   0         25.24         32.19         2.59 o                         
   5   9   0         36.23         31.00         4.61 o                         
   6   9   0         14.83         14.32         4.85 o                         
   7   9   0         43.79         50.91         6.85 o                         
   8   9   0        119.49        130.08         9.46 o                         
  -5  10   0         16.84         12.32         5.98 o                         
  -4  10   0         75.87         82.78         7.47 o                         
  -3  10   0        229.71        236.39        10.33 o                         
  -2  10   0         14.91         18.30         4.48 o                         
  -1  10   0          0.63          8.59         3.98 o                         
   0  10   0        129.55        121.49         4.78 o                         
   1  10   0         19.48         16.30         2.63 o                         
   2  10   0        975.88        916.62        12.90 o                         
   3  10   0          9.72          8.65         2.50 o                         
   4  10   0        307.83        303.04         5.93 o                         
   5  10   0          4.79          6.47         3.98 o                         
   6  10   0          0.71          0.25         4.73 o                         
   7  10   0         29.56         36.97         6.47 o                         
  -4  11   0         15.37         12.57         5.60 o                         
  -3  11   0         17.07         28.13         6.10 o                         
  -2  11   0        207.41        202.16        10.33 o                         
  -1  11   0         67.59         75.44         6.85 o                         
   0  11   0        123.51        108.30         8.09 o                         
   1  11   0          6.38          5.22         3.30 o                         
   2  11   0          0.76          2.28         2.51 o                         
   3  11   0        224.37        209.36         9.40 o                         
   4  11   0         35.14         37.35         3.16 o                         
   5  11   0         73.85         95.98         8.34 o                         
   6  11   0         55.29         57.01         7.10 o                         
   7  11   0          6.85          3.61         5.85 o                         
  -3  12   0         22.88         30.12         6.85 o                         
  -2  12   0          3.47          3.24         5.48 o                         
  -1  12   0        305.72        312.58        12.57 o                         
   0  12   0          0.49         -4.23         4.23 o                         
   1  12   0        279.62        258.50         7.27 o                         
   2  12   0          7.73          5.82         3.14 o                         
   3  12   0         14.80         14.04         3.52 o                         
   4  12   0         21.80         29.15         4.73 o                         
   5  12   0         29.84         35.10         6.22 o                         
   6  12   0         34.69         45.93         7.59 o                         
  -2  13   0         15.58         13.57         6.35 o                         
  -1  13   0          1.88         -5.35         5.35 o                         
   0  13   0        265.83        249.21        12.57 o                         
   1  13   0         10.22          6.72         5.48 o                         
   2  13   0          1.33          4.08         3.58 o                         
   3  13   0         63.10         68.75        16.49 o                         
   4  13   0          2.16          0.62         9.40 o                         
   5  13   0         78.22         87.26         8.34 o                         
  -1  14   0         20.21         21.16         6.85 o                         
   0  14   0          2.22         -1.74         6.10 o                         
   1  14   0         63.07         65.48         8.09 o                         
   2  14   0         40.98         49.54         7.84 o                         
   3  14   0          4.84          8.47         7.41 o                         
   4  14   0         54.42         66.58         5.78 o                         
  -4 -14   1          2.13         -2.61         5.60 o                         
  -3 -14   1         11.93          6.10         4.21 o                         
  -2 -14   1          0.70          0.95         3.79 o                         
  -1 -14   1         36.47         46.68         7.72 o                         
   0 -14   1         14.90         13.20         6.72 o                         
  -5 -13   1         32.95         46.18         7.47 o                         
  -4 -13   1         78.54         94.98         8.84 o                         
  -3 -13   1          1.70          4.85         3.52 o                         
  -2 -13   1          8.47         10.70         3.90 o                         
  -1 -13   1          0.39         -1.00         5.23 o                         
   0 -13   1        166.21        177.76        11.70 o                         
   1 -13   1         42.03         47.30         7.34 o                         
   2 -13   1         78.65        101.58         9.71 o                         
  -6 -12   1          0.30         -3.61         5.60 o                         
  -5 -12   1         82.78         91.49         8.59 o                         
  -4 -12   1         88.92         90.66        13.44 o                         
  -3 -12   1          3.18          3.61         6.60 o                         
  -2 -12   1        194.07        180.16         6.82 o                         
  -1 -12   1          4.23          0.39         4.54 o                         
   0 -12   1          0.55          5.23         4.85 o                         
   1 -12   1        169.45        170.79        10.58 o                         
   2 -12   1        217.88        222.82        12.07 o                         
   3 -12   1         21.04         27.39         6.97 o                         
  -7 -11   1         62.84         78.80         8.59 o                         
  -6 -11   1          0.35          3.49         5.48 o                         
  -5 -11   1         54.70         62.99         7.22 o                         
  -4 -11   1         21.93         25.66         3.65 o                         
  -3 -11   1         63.11         68.96         4.44 o                         
  -2 -11   1          4.13          1.92         2.60 o                         
  -1 -11   1        384.63        378.69         9.02 o                         
   0 -11   1        110.72        112.86         5.37 o                         
   1 -11   1         17.27         23.40         5.23 o                         
   2 -11   1        148.25        145.77         9.83 o                         
   3 -11   1         31.78         39.96         6.47 o                         
   4 -11   1         59.61         57.51         7.59 o                         
  -7 -10   1        186.91        208.13        12.07 o                         
  -6 -10   1         65.87         85.89         8.09 o                         
  -5 -10   1         17.74         15.31         4.73 o                         
  -4 -10   1         68.02         76.42         5.20 o                         
  -3 -10   1         60.36         60.58         6.66 o                         
  -2 -10   1         14.78         15.34         4.11 o                         
  -1 -10   1        268.69        254.46         6.50 o                         
   0 -10   1        103.48        109.26         4.93 o                         
   1 -10   1        132.07        122.74         7.84 o                         
   2 -10   1        126.09        125.60         8.34 o                         
   3 -10   1        306.30        317.93        11.95 o                         
   4 -10   1         40.31         49.67         6.85 o                         
   5 -10   1         59.98         63.49         7.84 o                         
  -7  -9   1         60.55         69.59         7.47 o                         
  -6  -9   1         74.09         77.55         6.97 o                         
  -5  -9   1        105.11        121.87         7.84 o                         
  -4  -9   1        153.51        139.84         4.16 o                         
  -3  -9   1         87.51         95.67         4.53 o                         
  -2  -9   1        143.64        127.98         4.98 o                         
  -1  -9   1        103.15         98.82         4.35 o                         
   0  -9   1        108.83        119.96         4.54 o                         
   1  -9   1         95.17         98.90         6.85 o                         
   2  -9   1          3.97          2.24         3.61 o                         
   3  -9   1        143.22        129.71         8.34 o                         
   4  -9   1        231.77        232.28        10.46 o                         
   5  -9   1         10.81          2.12         5.23 o                         
  -8  -8   1          6.09          3.69         4.52 o                         
  -7  -8   1        242.12        282.70        11.83 o                         
  -6  -8   1        138.33        143.65         8.71 o                         
  -5  -8   1         16.01          9.46         3.61 o                         
  -4  -8   1        123.65        125.92         3.70 o                         
  -3  -8   1        141.43        135.22         4.67 o                         
  -2  -8   1        269.04        283.73         9.90 o                         
  -1  -8   1        235.60        229.29         5.32 o                         
   0  -8   1        330.76        333.85         6.42 o                         
   1  -8   1        156.35        139.27         4.34 o                         
   2  -8   1        120.10        121.99         6.72 o                         
   3  -8   1          1.88          2.49         3.49 o                         
   4  -8   1         92.50         84.65         6.60 o                         
   5  -8   1         73.72         80.04         7.10 o                         
   6  -8   1        125.23        135.56         9.34 o                         
  -8  -7   1        136.53        148.15        20.79 o                         
  -7  -7   1          6.85         -1.24         4.48 o                         
  -6  -7   1        121.52        128.09         7.72 o                         
  -5  -7   1        116.57        109.42         6.72 o                         
  -4  -7   1        289.68        275.48         5.78 o                         
  -3  -7   1        172.14        171.23         4.44 o                         
  -2  -7   1          8.16          5.85         1.99 o                         
  -1  -7   1        345.87        315.78         6.16 o                         
   0  -7   1        284.37        277.48         5.41 o                         
   1  -7   1        163.13        167.85         4.34 o                         
   2  -7   1         76.78         67.83         4.48 o                         
   3  -7   1         30.07         32.74         4.23 o                         
   4  -7   1         11.21         10.71         3.98 o                         
   5  -7   1         96.62        102.82         7.22 o                         
   6  -7   1        139.97        129.71         8.71 o                         
  -8  -6   1         14.06         12.06         4.24 o                         
  -7  -6   1         98.81         92.84         5.66 o                         
  -6  -6   1         18.35         22.66         4.23 o                         
  -5  -6   1        151.94        124.98         6.35 o                         
  -4  -6   1         75.87         69.99         3.33 o                         
  -3  -6   1        228.22        202.59         4.43 o                         
  -2  -6   1        593.59        585.93         8.00 o                         
  -1  -6   1          0.60         -1.45         1.45 o                         
   0  -6   1         44.17         30.71         2.11 o                         
   1  -6   1        180.12        186.68         4.17 o                         
   2  -6   1         33.37         35.92         2.69 o                         
   3  -6   1          8.66          1.87         2.74 o                         
   4  -6   1        171.40        163.82         7.22 o                         
   5  -6   1          3.45          1.87         3.73 o                         
   6  -6   1         78.44         84.40         7.10 o                         
   7  -6   1        188.67        232.53        11.45 o                         
  -8  -5   1         30.18         25.25         4.34 o                         
  -7  -5   1        116.43        122.89         6.01 o                         
  -6  -5   1         19.06         18.80         3.86 o                         
  -5  -5   1         25.80         24.40         3.61 o                         
  -4  -5   1        594.67        564.03         7.67 o                         
  -3  -5   1        209.82        190.05         3.18 o                         
  -2  -5   1          8.14         16.15         1.67 o                         
  -1  -5   1        261.07        246.41        10.46 o                         
   0  -5   1         94.03         82.72         2.77 o                         
   1  -5   1          2.19          4.35         1.36 o                         
   2  -5   1        352.64        367.89         4.26 o                         
   3  -5   1         88.70         86.37         3.11 o                         
   4  -5   1          1.61          2.09         2.36 o                         
   5  -5   1        425.13        419.01        11.20 o                         
   6  -5   1         54.49         61.37         6.10 o                         
   7  -5   1         42.83         56.39         6.60 o                         
  -8  -4   1         19.14         12.94         3.95 o                         
  -7  -4   1         45.41         43.01         7.66 o                         
  -6  -4   1          9.28         11.33         3.36 o                         
  -5  -4   1        380.94        361.37         8.96 o                         
  -4  -4   1        128.66        129.74         3.20 o                         
  -3  -4   1        891.68        918.40        10.38 o                         
  -2  -4   1         47.41         41.41         2.12 o                         
  -1  -4   1        297.55        296.79         6.47 o                         
   0  -4   1        141.05        171.19         3.39 o                         
   1  -4   1         59.49         59.55         1.56 o                         
   2  -4   1        147.39        159.99         2.12 o                         
   3  -4   1       1022.01       1022.26         9.33 o                         
   4  -4   1        175.41        161.10         4.26 o                         
   5  -4   1          3.42          2.76         2.24 o                         
   6  -4   1        250.95        266.77         9.59 o                         
   7  -4   1         89.57        106.68         7.47 o                         
  -8  -3   1          0.54         -2.16         3.25 o                         
  -7  -3   1         31.26         29.55         4.92 o                         
  -6  -3   1        130.79        120.21         4.90 o                         
  -5  -3   1        132.25        115.77         5.23 o                         
  -4  -3   1       1043.61        991.38        16.18 o                         
  -3  -3   1       1286.02       1312.42        13.59 o                         
  -2  -3   1        708.47        740.30         8.23 o                         
  -1  -3   1        132.13        125.84         2.60 o                         
   0  -3   1       1967.16       2042.76        20.07 o                         
   1  -3   1         55.03         65.61         2.20 o                         
   2  -3   1          9.17          8.03         0.83 o                         
   3  -3   1        658.28        687.41         6.69 o                         
   4  -3   1        547.27        560.04         7.92 o                         
   5  -3   1        108.79        105.28         4.13 o                         
   6  -3   1         34.95         35.56         9.15 o                         
   7  -3   1        123.73        124.11         8.09 o                         
   8  -3   1         11.00          5.35         5.10 o                         
  -8  -2   1         12.15         11.62         3.98 o                         
  -7  -2   1         63.45         56.51         4.14 o                         
  -6  -2   1        366.35        333.18         7.05 o                         
  -5  -2   1         74.47         73.84         3.49 o                         
  -4  -2   1         82.36        101.83         3.98 o                         
  -3  -2   1        132.25        133.82         3.98 o                         
  -2  -2   1       2011.80       2048.36        28.13 o                         
  -1  -2   1       1306.58       1400.14        11.06 o                         
   0  -2   1       3069.20       3654.11        34.33 o                         
   1  -2   1         68.41         69.42         1.42 o                         
   2  -2   1        553.84        560.11         5.59 o                         
   3  -2   1        169.17        156.44         3.12 o                         
   4  -2   1        286.02        281.92         5.17 o                         
   5  -2   1         69.64         70.44         3.63 o                         
   6  -2   1         51.25         50.34         3.51 o                         
   7  -2   1         69.27         70.55         4.52 o                         
   8  -2   1         78.98         77.18         6.97 o                         
  -8  -1   1          1.21          4.12         3.31 o                         
  -7  -1   1        156.63        145.22         8.59 o                         
  -6  -1   1        163.79        158.41         5.11 o                         
  -5  -1   1        876.13        835.86        10.91 o                         
  -4  -1   1         58.31         63.24         2.71 o                         
  -3  -1   1       1131.58       1234.49        17.80 o                         
  -2  -1   1          9.47          7.84         1.24 o                         
  -1  -1   1        138.18        140.38         2.27 o                         
   0  -1   1       2429.57       2741.27        23.11 o                         
   1  -1   1       6342.08       7182.75        66.85 o                         
   2  -1   1        415.77        436.25         5.24 o                         
   3  -1   1         80.01         76.16         2.18 o                         
   4  -1   1        428.97        440.48        14.00 o                         
   5  -1   1          6.14          6.86         2.06 o                         
   6  -1   1         67.52         64.25         3.76 o                         
   7  -1   1         12.66          9.66         3.14 o                         
   8  -1   1         36.74         35.38         4.69 o                         
  -8   0   1          0.41         -2.86         2.86 o                         
  -7   0   1         20.77         15.67         3.06 o                         
  -6   0   1        272.97        256.47         6.60 o                         
  -5   0   1        285.82        268.97         5.43 o                         
  -4   0   1        782.26        841.56        10.13 o                         
  -3   0   1        680.52        748.57         8.61 o                         
  -2   0   1        116.78        131.56         3.04 o                         
  -1   0   1       1234.67       1421.54        14.04 o                         
   0   0   1        572.69        676.44         9.34 o                         
   1   0   1       1200.27       1488.97        14.48 o                         
   2   0   1          1.01          0.81         1.18 o                         
   3   0   1        874.78        897.72         9.68 o                         
   4   0   1         59.76         57.76         3.49 o                         
   5   0   1        117.63        123.78         4.18 o                         
   6   0   1         15.81         11.13         2.66 o                         
   7   0   1         96.01         93.42        12.01 o                         
   8   0   1          0.42          0.33         3.29 o                         
  -8   1   1         99.30         95.70         5.32 o                         
  -7   1   1         26.05         20.46         3.18 o                         
  -6   1   1        150.52        143.55         5.23 o                         
  -5   1   1         89.97         85.71         3.59 o                         
  -4   1   1        303.86        289.11         4.90 o                         
  -3   1   1        477.11        527.81         5.49 o                         
  -2   1   1       2346.80       2604.08        35.17 o                         
  -1   1   1        330.52        368.18         4.57 o                         
   1   1   1       3245.88       3416.01        31.91 o                         
   2   1   1        158.54        164.20         3.42 o                         
   3   1   1        137.26        159.16         3.08 o                         
   4   1   1         13.41          8.09         1.35 o                         
   5   1   1        346.11        334.24         8.34 o                         
   6   1   1         27.88         26.06         3.02 o                         
   7   1   1         81.86         82.60         5.29 o                         
   8   1   1         34.47         37.35         4.30 o                         
  -8   2   1         40.30         41.73         4.42 o                         
  -7   2   1         87.35         79.00         4.39 o                         
  -6   2   1         26.56         28.58         2.90 o                         
  -5   2   1        264.48        250.14         5.26 o                         
  -4   2   1         91.17        103.37         2.73 o                         
  -3   2   1        127.55        145.92         2.63 o                         
  -2   2   1        704.78        713.06         6.48 o                         
  -1   2   1        362.44        383.83         3.76 o                         
   0   2   1       4266.95       4650.42        61.00 o                         
   1   2   1         40.53         53.15         2.61 o                         
   2   2   1        635.95        669.26         7.53 o                         
   3   2   1          2.28          1.49         1.62 o                         
   4   2   1        184.46        174.67         3.54 o                         
   5   2   1        321.92        285.06         7.72 o                         
   6   2   1        184.46        172.53         6.97 o                         
   7   2   1         86.03         90.08         5.01 o                         
   8   2   1         98.53         92.06         5.60 o                         
  -8   3   1         32.49         31.37         5.48 o                         
  -7   3   1        123.57        121.07         5.85 o                         
  -6   3   1        160.84        152.57         6.29 o                         
  -5   3   1        114.08         98.89         4.01 o                         
  -4   3   1        324.06        315.30         4.58 o                         
  -3   3   1        533.19        580.05         6.09 o                         
  -2   3   1        135.81        148.30         2.49 o                         
  -1   3   1        833.94        907.15         9.55 o                         
   0   3   1        327.18        344.45         4.31 o                         
   1   3   1        212.24        231.18         7.90 o                         
   2   3   1        414.29        397.53         5.24 o                         
   3   3   1        436.46        442.14         5.94 o                         
   4   3   1          0.96          2.02         1.62 o                         
   5   3   1         88.92         81.41         4.85 o                         
   6   3   1          0.71          0.50         2.99 o                         
   7   3   1         50.21         56.02         5.73 o                         
   8   3   1         86.83         99.83        10.39 o                         
  -7   4   1          1.65          4.98         3.98 o                         
  -6   4   1        124.17        112.53         7.03 o                         
  -5   4   1        160.81        154.71         6.10 o                         
  -4   4   1        101.15         90.97         2.92 o                         
  -3   4   1        348.17        371.54         4.71 o                         
  -2   4   1        643.32        701.60         6.78 o                         
  -1   4   1         95.51         96.88         3.98 o                         
   0   4   1       1154.08       1240.48        12.81 o                         
   1   4   1       1003.96        988.42        20.04 o                         
   2   4   1        355.38        399.17         5.55 o                         
   3   4   1        257.57        248.01         4.40 o                         
   4   4   1        781.26        724.33        11.45 o                         
   5   4   1         84.77         82.16         5.10 o                         
   6   4   1         23.36         24.15         3.86 o                         
   7   4   1         71.78         76.56         6.10 o                         
   8   4   1         73.14         78.76         5.53 o                         
  -7   5   1         43.89         41.20         5.60 o                         
  -6   5   1         13.31         12.57         4.11 o                         
  -5   5   1         45.08         46.61         5.29 o                         
  -4   5   1         24.78         28.56         2.09 o                         
  -3   5   1         87.90         91.04         2.71 o                         
  -2   5   1        825.83        913.31        10.52 o                         
  -1   5   1        148.54        166.98         3.61 o                         
   0   5   1        232.57        229.63         3.91 o                         
   1   5   1        404.66        408.49         5.72 o                         
   2   5   1        373.99        365.28         5.50 o                         
   3   5   1         10.50          4.79         1.45 o                         
   4   5   1        225.44        199.73         4.44 o                         
   5   5   1        318.90        315.31         8.96 o                         
   6   5   1         51.46         65.48         5.60 o                         
   7   5   1        201.25        214.98         9.21 o                         
   8   5   1          3.41          3.65         3.97 o                         
  -7   6   1         41.73         64.36         6.47 o                         
  -6   6   1          2.71          2.12         3.98 o                         
  -5   6   1         42.64         38.22         4.48 o                         
  -4   6   1         53.72         57.96         3.97 o                         
  -3   6   1        180.16        179.67         4.35 o                         
  -2   6   1         72.85         78.44         3.01 o                         
  -1   6   1       1683.36       1800.85        18.60 o                         
   0   6   1        145.57        151.23         3.51 o                         
   1   6   1        785.88        767.51         9.42 o                         
   2   6   1         47.84         47.93         3.05 o                         
   3   6   1         93.34         97.80         2.77 o                         
   4   6   1        299.84        292.12         6.60 o                         
   5   6   1        529.09        485.25         8.27 o                         
   6   6   1         48.46         40.71         4.73 o                         
   7   6   1          4.56          6.72         4.11 o                         
   8   6   1        151.18        170.17        10.71 o                         
  -6   7   1         31.92         37.97         5.48 o                         
  -5   7   1         38.60         39.83         4.98 o                         
  -4   7   1          9.88         13.32         3.61 o                         
  -3   7   1         67.36         69.15         4.48 o                         
  -2   7   1        704.56        715.80         9.36 o                         
  -1   7   1          9.11          7.58         1.58 o                         
   0   7   1        700.22        750.16        13.13 o                         
   1   7   1        756.39        717.90         9.37 o                         
   2   7   1        486.68        475.20         7.26 o                         
   3   7   1        103.97         89.93         3.56 o                         
   4   7   1        147.63        171.74         8.46 o                         
   5   7   1        105.28         88.91         4.17 o                         
   6   7   1        129.89        127.59         7.59 o                         
   7   7   1         88.88        106.18         8.09 o                         
   8   7   1          2.83          9.83         5.60 o                         
  -6   8   1         30.72         39.21         6.10 o                         
  -5   8   1         44.85         41.58         5.60 o                         
  -4   8   1        514.91        504.40        12.70 o                         
  -3   8   1         31.49         24.77         4.11 o                         
  -2   8   1        129.35        120.83         4.20 o                         
  -1   8   1         53.80         57.77         3.12 o                         
   0   8   1        172.09        176.81         4.47 o                         
   1   8   1        229.35        207.47         4.92 o                         
   2   8   1        895.85        836.51        12.07 o                         
   3   8   1        202.26        193.91         6.47 o                         
   4   8   1        177.44        179.54         5.24 o                         
   5   8   1         87.35         90.57         4.48 o                         
   6   8   1         10.85         10.21         3.98 o                         
   7   8   1          0.53          1.24         4.48 o                         
   8   8   1         46.96         58.63         7.34 o                         
  -5   9   1        101.35        114.90         8.09 o                         
  -4   9   1         10.56         13.44         4.73 o                         
  -3   9   1        508.76        479.01        12.57 o                         
  -2   9   1        160.23        145.52         7.34 o                         
  -1   9   1        275.11        258.67         8.84 o                         
   0   9   1         12.46         12.02         2.21 o                         
   1   9   1         57.80         53.82         3.25 o                         
   2   9   1        372.92        345.21         6.86 o                         
   3   9   1        322.62        314.83         8.59 o                         
   4   9   1        194.17        188.55         4.62 o                         
   5   9   1         35.68         36.63         3.43 o                         
   6   9   1         19.58         31.00         5.35 o                         
   7   9   1          1.85          3.24         4.98 o                         
   8   9   1         14.07         11.08         5.85 o                         
  -5  10   1          6.17          2.99         5.35 o                         
  -4  10   1          8.83          5.73         5.23 o                         
  -3  10   1        108.88        104.57         7.34 o                         
  -2  10   1         90.44         85.77         6.60 o                         
  -1  10   1         53.62         52.28         5.48 o                         
   0  10   1        263.70        237.08         5.94 o                         
   1  10   1        276.15        260.05         6.19 o                         
   2  10   1         22.20         26.35         3.67 o                         
   3  10   1        237.52        223.35         7.10 o                         
   4  10   1         45.80         44.95         3.78 o                         
   5  10   1         63.69         57.75         4.34 o                         
   6  10   1          4.55          0.12         4.48 o                         
   7  10   1         15.75         36.47         7.10 o                         
  -4  11   1         15.23         17.30         5.98 o                         
  -3  11   1         14.74          7.59         5.35 o                         
  -2  11   1         93.08         94.98         7.34 o                         
  -1  11   1         75.78         76.18         6.47 o                         
   0  11   1          3.14          1.74         3.86 o                         
   1  11   1        182.57        170.24         5.69 o                         
   2  11   1        349.49        336.77         7.72 o                         
   3  11   1         20.06         20.90         3.55 o                         
   4  11   1         26.52         31.65         3.21 o                         
   5  11   1         49.13         45.44         5.98 o                         
   6  11   1         27.49         33.73         6.10 o                         
   7  11   1         51.87         60.00         7.72 o                         
  -3  12   1          4.49          6.72         5.85 o                         
  -2  12   1         13.09          5.10         5.48 o                         
  -1  12   1          2.57          3.73         4.85 o                         
   0  12   1         80.94         76.43         7.22 o                         
   1  12   1         51.08         58.13         6.47 o                         
   2  12   1        152.15        146.73         6.13 o                         
   3  12   1          4.68          2.36         3.07 o                         
   4  12   1        136.63        147.69         5.51 o                         
   5  12   1         50.26         47.80         6.72 o                         
   6  12   1         53.38         66.10         7.97 o                         
  -2  13   1          5.12         18.05         6.35 o                         
  -1  13   1         77.98         81.78         8.09 o                         
   0  13   1         38.55         51.29         7.10 o                         
   1  13   1         37.16         38.84         6.47 o                         
   2  13   1         74.49         79.15         5.16 o                         
   3  13   1         39.36         52.04         4.74 o                         
   4  13   1          9.62         12.17         6.29 o                         
   5  13   1         38.49         46.93         7.59 o                         
  -1  14   1         30.46         31.25         7.34 o                         
   0  14   1         15.94          5.73         6.35 o                         
   1  14   1        149.70        169.05        12.20 o                         
   2  14   1         97.13        106.93         9.34 o                         
   3  14   1         19.73         17.74         4.61 o                         
   4  14   1          0.40          1.34         3.23 o                         
  -3 -14   2         83.40         81.13         6.64 o                         
  -2 -14   2          0.74          6.43         5.10 o                         
  -1 -14   2          2.22         -5.85         5.85 o                         
   0 -14   2        163.78        194.94        13.69 o                         
  -5 -13   2         16.49         10.33         6.35 o                         
  -4 -13   2         98.61        130.96        10.33 o                         
  -3 -13   2         11.49         16.25         4.04 o                         
  -2 -13   2         74.24         81.31         5.81 o                         
  -1 -13   2        139.82        144.22        11.02 o                         
   0 -13   2          2.58          8.22         5.85 o                         
   1 -13   2        126.30        135.06        10.21 o                         
   2 -13   2         18.15         17.30         6.85 o                         
  -6 -12   2         47.04         53.41         5.44 o                         
  -5 -12   2         22.50         28.38         6.97 o                         
  -4 -12   2         26.61         25.89         5.85 o                         
  -3 -12   2        176.77        172.77         6.99 o                         
  -2 -12   2         31.28         30.00         3.95 o                         
  -1 -12   2        154.81        166.88         9.21 o                         
   0 -12   2         73.92         92.37         7.84 o                         
   1 -12   2        203.76        217.97        11.83 o                         
   2 -12   2        223.85        225.81        12.20 o                         
   3 -12   2         24.67         35.23         7.10 o                         
  -6 -11   2         56.02         81.41         8.09 o                         
  -5 -11   2         47.78         39.46         6.22 o                         
  -4 -11   2        221.62        211.00        10.33 o                         
  -3 -11   2          4.48          5.20         2.86 o                         
  -2 -11   2        164.21        168.36         8.09 o                         
  -1 -11   2         21.38         13.27         3.15 o                         
   0 -11   2        267.46        284.38         7.48 o                         
   1 -11   2         12.92         14.07         5.23 o                         
   2 -11   2        175.26        173.90        10.46 o                         
   3 -11   2        612.63        634.49        17.55 o                         
   4 -11   2          8.19          7.22         6.10 o                         
  -7 -10   2         79.02         89.00         8.46 o                         
  -6 -10   2         84.14         88.51         7.59 o                         
  -5 -10   2          1.39          2.99         3.98 o                         
  -4 -10   2        127.14        122.86         7.97 o                         
  -3 -10   2        195.23        199.47        10.21 o                         
  -2 -10   2         25.18         26.08         6.85 o                         
  -1 -10   2        143.50        146.35         5.45 o                         
   0 -10   2         20.35         22.53         3.14 o                         
   1 -10   2         71.23         75.30         5.79 o                         
   2 -10   2        132.12        128.34         8.46 o                         
   3 -10   2          5.61          6.85         4.98 o                         
   4 -10   2        393.49        401.08        14.32 o                         
   5 -10   2         16.19         11.70         5.98 o                         
  -7  -9   2         89.84         92.50         6.09 o                         
  -6  -9   2        137.05        153.74         9.46 o                         
  -5  -9   2        222.83        220.58         9.59 o                         
  -4  -9   2         30.60         21.91         4.11 o                         
  -3  -9   2         29.39         33.13         3.49 o                         
  -2  -9   2        139.59        135.21         5.85 o                         
  -1  -9   2         97.74        107.05         4.53 o                         
   0  -9   2        324.51        340.01        10.08 o                         
   1  -9   2        102.14        124.04        10.08 o                         
   2  -9   2          0.59          3.86         3.73 o                         
   3  -9   2         93.41         82.66         6.72 o                         
   4  -9   2         28.68         26.02         5.48 o                         
   5  -9   2         43.51         38.71         6.60 o                         
  -8  -8   2         54.74         64.11         5.92 o                         
  -7  -8   2        127.68        131.20         6.99 o                         
  -6  -8   2         74.88         76.18         6.72 o                         
  -5  -8   2         11.17         12.07         3.86 o                         
  -4  -8   2        217.48        201.66         8.09 o                         
  -3  -8   2          0.79         -0.01         1.89 o                         
  -2  -8   2          1.17          4.29         3.17 o                         
  -1  -8   2        252.92        248.92         9.34 o                         
   0  -8   2         86.88         81.03         3.91 o                         
   1  -8   2        224.89        246.91         5.71 o                         
   2  -8   2        160.66        175.12         5.17 o                         
   3  -8   2         31.60         26.02         4.73 o                         
   4  -8   2          1.48          6.60         4.23 o                         
   5  -8   2         99.92         98.84         7.97 o                         
   6  -8   2         33.14         44.94         7.10 o                         
  -8  -7   2         24.82         29.01         4.72 o                         
  -7  -7   2        151.46        164.64         9.59 o                         
  -6  -7   2         12.69         19.17         4.61 o                         
  -5  -7   2        123.85        123.11         6.97 o                         
  -4  -7   2         14.39         15.44         3.61 o                         
  -3  -7   2          9.72         11.04         2.49 o                         
  -2  -7   2          0.55         -2.30         2.30 o                         
  -1  -7   2        186.37        187.42         4.66 o                         
   0  -7   2        338.44        305.92        15.12 o                         
   1  -7   2         30.79         32.49         2.50 o                         
   2  -7   2         16.22         23.52         4.42 o                         
   3  -7   2        172.63        185.35         7.84 o                         
   4  -7   2         86.00         89.00         6.47 o                         
   5  -7   2         76.07         62.74         6.47 o                         
   6  -7   2         68.50         73.69         7.59 o                         
  -8  -6   2         29.69         32.09         4.72 o                         
  -7  -6   2         45.72         51.70         4.70 o                         
  -6  -6   2        170.79        184.73         8.59 o                         
  -5  -6   2          3.98          5.35         2.99 o                         
  -4  -6   2         45.64         47.55         4.11 o                         
  -3  -6   2        587.15        574.18        11.02 o                         
  -2  -6   2         14.89         20.62         2.68 o                         
  -1  -6   2          5.81          3.30         1.50 o                         
   0  -6   2        383.72        369.10         6.07 o                         
   1  -6   2        166.65        141.82         3.95 o                         
   2  -6   2        148.12        145.10         4.11 o                         
   3  -6   2         47.41         50.54         4.48 o                         
   4  -6   2        156.75        145.40         7.34 o                         
   5  -6   2         28.36         27.76         4.85 o                         
   6  -6   2        329.52        339.96        12.20 o                         
   7  -6   2        108.11        124.36         8.96 o                         
  -8  -5   2         35.30         42.16         4.81 o                         
  -7  -5   2          3.28          1.05         4.98 o                         
  -6  -5   2          5.45          8.38         2.90 o                         
  -5  -5   2          3.84         11.58         3.11 o                         
  -4  -5   2        506.71        518.47        10.95 o                         
  -3  -5   2         14.82         18.06         1.40 o                         
  -2  -5   2        737.67        757.24         9.28 o                         
  -1  -5   2         10.87          5.95         0.80 o                         
   0  -5   2        148.88        132.92         3.61 o                         
   1  -5   2         49.08         43.05         2.28 o                         
   2  -5   2         48.66         38.75         4.42 o                         
   3  -5   2        641.25        633.79         8.59 o                         
   4  -5   2        113.81        112.78         6.22 o                         
   5  -5   2        227.49        219.46         8.71 o                         
   6  -5   2         51.34         69.83         6.35 o                         
   7  -5   2        145.51        174.28        10.71 o                         
  -8  -4   2         19.01         19.81         6.10 o                         
  -7  -4   2         99.26         96.43         6.54 o                         
  -6  -4   2        125.48        122.58         5.23 o                         
  -5  -4   2         46.35         40.92         3.05 o                         
  -4  -4   2          0.55          4.61         2.24 o                         
  -3  -4   2       1226.92       1239.27        13.27 o                         
  -2  -4   2        606.98        628.21         7.60 o                         
  -1  -4   2        309.54        323.33         4.84 o                         
   0  -4   2        177.13        173.33         3.07 o                         
   1  -4   2        153.17        125.67         3.55 o                         
   2  -4   2        276.09        261.96         4.66 o                         
   3  -4   2         13.34          6.87         2.38 o                         
   4  -4   2        942.63        937.02        11.59 o                         
   5  -4   2          9.58          9.34         3.61 o                         
   6  -4   2        218.97        205.40         9.21 o                         
   7  -4   2        166.74        175.40        10.08 o                         
  -8  -3   2          7.90         14.10         3.61 o                         
  -7  -3   2        157.03        159.04         6.12 o                         
  -6  -3   2         98.78         90.25         9.40 o                         
  -5  -3   2        671.53        634.60         9.39 o                         
  -4  -3   2          1.55          3.98         1.99 o                         
  -3  -3   2        477.37        505.03         9.21 o                         
  -2  -3   2        257.96        281.97         4.04 o                         
  -1  -3   2         39.96         43.28         1.93 o                         
   0  -3   2       3001.03       3299.83        22.01 o                         
   1  -3   2        354.49        353.57         5.06 o                         
   2  -3   2          6.18          4.11         0.89 o                         
   3  -3   2        714.53        719.50         7.08 o                         
   4  -3   2        189.30        163.26         6.60 o                         
   5  -3   2        315.69        304.53         6.21 o                         
   6  -3   2          3.52          8.09         3.86 o                         
   7  -3   2         54.17         48.17         5.98 o                         
   8  -3   2        112.53        121.00         8.84 o                         
  -8  -2   2          6.81          6.91         3.49 o                         
  -7  -2   2         16.60         12.42         3.09 o                         
  -6  -2   2        347.28        339.70         7.04 o                         
  -5  -2   2        225.63        210.62         5.00 o                         
  -4  -2   2        840.17        834.11        10.40 o                         
  -3  -2   2        230.32        265.56         6.04 o                         
  -2  -2   2       1045.39       1066.87        13.51 o                         
  -1  -2   2       1372.40       1466.58        11.88 o                         
   0  -2   2       6025.46       6881.26        58.62 o                         
   1  -2   2       3978.52       4497.78        42.51 o                         
   2  -2   2        144.74        137.89         3.04 o                         
   3  -2   2        251.21        235.58         3.40 o                         
   4  -2   2        452.87        447.40         5.46 o                         
   5  -2   2        240.78        229.63         5.37 o                         
   6  -2   2         24.79         20.99         3.55 o                         
   7  -2   2         20.22         16.31         4.61 o                         
   8  -2   2          2.96          4.61         4.98 o                         
  -8  -1   2         61.98         65.10         4.83 o                         
  -7  -1   2         11.39         11.75         2.83 o                         
  -6  -1   2        131.71        117.44         4.61 o                         
  -5  -1   2        364.69        356.82         6.26 o                         
  -4  -1   2        507.64        497.28        15.44 o                         
  -3  -1   2        971.71       1044.75        11.58 o                         
  -2  -1   2        570.26        593.93         4.79 o                         
  -1  -1   2         19.31         17.68         2.70 o                         
   0  -1   2       7652.59       8732.29        63.18 o                         
   1  -1   2       3683.18       4144.96        39.04 o                         
   2  -1   2        136.80        147.34         2.95 o                         
   3  -1   2         65.73         54.17         2.33 o                         
   4  -1   2        214.04        208.96         4.06 o                         
   5  -1   2        455.65        461.28         7.69 o                         
   6  -1   2         54.16         47.26         3.47 o                         
   7  -1   2         46.04         49.38         4.00 o                         
   8  -1   2          1.70          6.72         5.10 o                         
  -8   0   2          7.55         12.95         3.49 o                         
  -7   0   2        204.54        203.50         6.15 o                         
  -6   0   2        317.95        287.20         6.22 o                         
  -5   0   2         72.73         74.15         4.61 o                         
  -4   0   2        754.63        766.74         9.36 o                         
  -3   0   2        135.40        128.82         3.74 o                         
  -2   0   2        643.66        615.06         5.82 o                         
  -1   0   2          3.02         -1.12         1.62 o                         
   0   0   2        376.47        423.36         6.47 o                         
   1   0   2       1468.11       1671.43        16.28 o                         
   2   0   2        173.06        156.65         6.16 o                         
   3   0   2         65.13         49.92         2.24 o                         
   4   0   2         22.66         18.99         2.49 o                         
   5   0   2         44.72         45.19         3.98 o                         
   6   0   2        420.17        426.95         8.14 o                         
   7   0   2         64.32         50.06         4.17 o                         
   8   0   2         79.61         68.67         5.01 o                         
  -8   1   2         99.78         93.11         8.71 o                         
  -7   1   2         13.32         17.68         2.97 o                         
  -6   1   2        166.23        165.93         7.84 o                         
  -5   1   2        589.64        567.89         8.16 o                         
  -4   1   2         54.92         54.95         2.07 o                         
  -3   1   2       1595.00       1698.05        22.16 o                         
  -2   1   2         97.93         99.25         1.83 o                         
  -1   1   2        222.53        282.90         6.16 o                         
   0   1   2         34.69         30.25         1.74 o                         
   1   1   2       2322.86       2476.62        23.59 o                         
   2   1   2        360.78        390.62         6.85 o                         
   3   1   2         22.60          9.36         1.49 o                         
   4   1   2        368.09        360.09         5.49 o                         
   5   1   2         15.37         20.79         3.24 o                         
   6   1   2         47.56         44.07         4.73 o                         
   7   1   2        118.34        126.40         6.04 o                         
   8   1   2        152.40        154.35         7.07 o                         
  -8   2   2         10.38          2.99         5.60 o                         
  -7   2   2        108.61        102.95         4.99 o                         
  -6   2   2        280.37        254.98         9.77 o                         
  -5   2   2         51.45         60.44         3.55 o                         
  -4   2   2        154.05        154.18         3.13 o                         
  -3   2   2        126.07        125.54         3.70 o                         
  -2   2   2       1372.27       1553.75        38.47 o                         
  -1   2   2          8.52         17.32         1.01 o                         
   0   2   2         58.02         68.96         2.37 o                         
   1   2   2         65.13         75.99         3.05 o                         
   2   2   2         55.83         47.77         2.16 o                         
   3   2   2       1312.17       1348.67        14.30 o                         
   4   2   2          4.78          1.45         1.45 o                         
   5   2   2         97.13        101.70         5.23 o                         
   6   2   2         31.34         39.96         4.61 o                         
   7   2   2        105.64        106.81         7.34 o                         
   8   2   2         42.36         46.19         4.75 o                         
  -7   3   2         35.75         29.12         6.22 o                         
  -6   3   2         42.51         54.99         3.57 o                         
  -5   3   2        267.37        251.54         5.39 o                         
  -4   3   2         28.78         32.18         1.87 o                         
  -3   3   2        162.68        158.97         2.84 o                         
  -2   3   2         98.69        107.22         3.12 o                         
  -1   3   2        386.87        443.51         5.37 o                         
   0   3   2        176.25        176.62         2.86 o                         
   1   3   2        896.81        918.29         9.81 o                         
   2   3   2         80.09         75.94         2.38 o                         
   3   3   2         79.28         97.50         2.90 o                         
   4   3   2        402.73        405.30         6.15 o                         
   5   3   2        306.13        285.28        12.45 o                         
   6   3   2          2.05         -1.00         2.86 o                         
   7   3   2        170.47        183.24         8.71 o                         
   8   3   2        143.91        151.25         7.37 o                         
  -6   4   2        111.99        113.98         5.02 o                         
  -5   4   2         96.85        101.42         5.80 o                         
  -4   4   2          0.62          1.19         1.49 o                         
  -3   4   2         65.63         62.73         2.55 o                         
  -2   4   2       1214.95       1298.72        11.36 o                         
  -1   4   2        658.64        693.74        10.95 o                         
   0   4   2         44.67         34.40         2.37 o                         
   1   4   2        856.19        902.37        13.13 o                         
   2   4   2        105.48        107.93         2.35 o                         
   3   4   2         39.07         29.14         2.02 o                         
   4   4   2        374.77        339.31         5.71 o                         
   5   4   2         34.08         37.69         2.59 o                         
   6   4   2        125.84        121.99         6.85 o                         
   7   4   2         42.80         41.95         5.73 o                         
   8   4   2        225.59        274.11        11.70 o                         
  -6   5   2         96.59         88.26         5.63 o                         
  -5   5   2         26.64         21.68         2.31 o                         
  -4   5   2        150.40        150.30         3.74 o                         
  -3   5   2          7.12          9.41         1.52 o                         
  -2   5   2        350.03        355.21         5.85 o                         
  -1   5   2        958.30       1027.35        15.93 o                         
   0   5   2       2153.94       2317.75        22.88 o                         
   1   5   2        193.24        179.92         3.52 o                         
   2   5   2        551.60        553.70        10.33 o                         
   3   5   2          7.80          4.42         1.58 o                         
   4   5   2          0.52         -1.53         1.54 o                         
   5   5   2        796.14        761.39        10.27 o                         
   6   5   2         94.62        102.95         6.72 o                         
   7   5   2         16.38         20.04         4.48 o                         
   8   5   2         45.06         35.35         6.10 o                         
  -6   6   2         14.51          4.98         3.86 o                         
  -5   6   2        290.74        284.76        12.51 o                         
  -4   6   2        269.02        270.31         5.21 o                         
  -3   6   2          3.83          3.44         2.30 o                         
  -2   6   2        373.08        353.74         5.76 o                         
  -1   6   2        516.22        517.66         6.56 o                         
   0   6   2        346.84        370.47         5.44 o                         
   1   6   2       1079.06       1117.83        12.59 o                         
   2   6   2        214.45        191.78         4.14 o                         
   3   6   2        134.85        143.62         3.19 o                         
   4   6   2        154.76        139.59         8.71 o                         
   5   6   2          0.55          2.25         2.11 o                         
   6   6   2        196.53        206.77         8.46 o                         
   7   6   2         57.46         79.67         7.22 o                         
   8   6   2         51.99         40.95         6.60 o                         
  -6   7   2         24.98         11.58         4.48 o                         
  -5   7   2         59.16         49.30         4.98 o                         
  -4   7   2         78.63         79.30         5.35 o                         
  -3   7   2       1863.61       1780.43        19.63 o                         
  -2   7   2         46.23         53.54         2.81 o                         
  -1   7   2        145.34        147.60         4.17 o                         
   0   7   2        359.21        366.01         5.74 o                         
   1   7   2        166.02        162.96         3.91 o                         
   2   7   2        341.75        342.06         5.94 o                         
   3   7   2         21.13         23.59         1.87 o                         
   4   7   2        128.37        132.38         4.53 o                         
   5   7   2        171.34        166.62        11.08 o                         
   6   7   2         17.93         23.40         4.23 o                         
   7   7   2         40.55         53.28         6.72 o                         
   8   7   2          1.98          0.87         5.48 o                         
  -6   8   2          2.65          3.24         4.73 o                         
  -5   8   2         68.91         70.58         6.10 o                         
  -4   8   2         84.77         91.12         6.10 o                         
  -3   8   2         31.50         31.25         4.23 o                         
  -2   8   2       1338.82       1262.55        25.33 o                         
  -1   8   2        545.54        519.71        11.45 o                         
   0   8   2          1.48          0.73         1.58 o                         
   1   8   2        425.99        400.67         6.63 o                         
   2   8   2         29.29         31.69         2.64 o                         
   3   8   2        327.74        301.80         6.16 o                         
   4   8   2          9.04          2.18         2.80 o                         
   5   8   2        219.84        206.01        21.85 o                         
   6   8   2         19.46         17.30         4.48 o                         
   7   8   2         16.92         23.78         5.48 o                         
   8   8   2         62.06         73.94         8.71 o                         
  -5   9   2         23.46         18.80         5.35 o                         
  -4   9   2         71.92         61.37         5.98 o                         
  -3   9   2        100.89         84.27         6.10 o                         
  -2   9   2        177.94        184.11         7.97 o                         
  -1   9   2        227.92        217.10         8.09 o                         
   0   9   2         63.62         65.89         3.33 o                         
   1   9   2        116.81        114.19         4.16 o                         
   2   9   2        584.20        556.62         8.89 o                         
   3   9   2         85.80         76.07         3.91 o                         
   4   9   2        153.25        154.10         5.37 o                         
   5   9   2          3.02          4.98         2.73 o                         
   6   9   2          3.47          3.24         4.23 o                         
   7   9   2         46.70         48.05         6.35 o                         
   8   9   2          4.41         -2.12         5.85 o                         
  -5  10   2         81.34         90.13         7.97 o                         
  -4  10   2         97.21         91.49         7.34 o                         
  -3  10   2         24.70         23.03         4.98 o                         
  -2  10   2        199.89        192.45         8.84 o                         
  -1  10   2         21.95         20.79         4.23 o                         
   0  10   2        197.46        185.85         8.34 o                         
   1  10   2         49.42         43.96         4.23 o                         
   2  10   2        173.62        163.75         5.39 o                         
   3  10   2        317.09        290.61         6.86 o                         
   4  10   2         52.60         52.97         7.44 o                         
   5  10   2         56.30         60.60         4.22 o                         
   6  10   2          8.40          7.84         5.10 o                         
   7  10   2         52.33         67.10         8.09 o                         
  -4  11   2         20.18         11.08         5.60 o                         
  -3  11   2         49.26         50.17         6.35 o                         
  -2  11   2         35.18         25.77         5.48 o                         
  -1  11   2        349.23        334.86        11.45 o                         
   0  11   2         61.85         54.90         5.60 o                         
   1  11   2        184.64        181.04         5.95 o                         
   2  11   2         39.11         46.92         4.67 o                         
   3  11   2         11.10         10.91         2.94 o                         
   4  11   2        102.37        111.11         4.59 o                         
   5  11   2        120.15        126.35         6.38 o                         
   6  11   2        108.37        113.28         9.09 o                         
   7  11   2          0.46         -2.61         5.23 o                         
  -3  12   2          0.46         -5.23         5.23 o                         
  -2  12   2          4.64          1.49         4.85 o                         
  -1  12   2         38.70         33.86         6.10 o                         
   0  12   2        292.68        284.07        11.45 o                         
   1  12   2         16.55         25.27         5.35 o                         
   2  12   2         53.56         63.97         4.34 o                         
   3  12   2        172.67        184.27         8.40 o                         
   4  12   2          0.56          0.27         2.51 o                         
   5  12   2         89.81         89.77         5.54 o                         
   6  12   2         15.60         18.80         5.85 o                         
  -2  13   2          0.89         -1.49         5.60 o                         
  -1  13   2         35.26         37.72         6.85 o                         
   0  13   2         48.69         54.03         7.22 o                         
   1  13   2        122.71        129.34         8.96 o                         
   2  13   2        219.09        253.57        12.45 o                         
   3  13   2        115.74        122.81         6.38 o                         
   4  13   2         13.52         12.38         4.18 o                         
   5  13   2         14.94         20.54         6.10 o                         
  -1  14   2          4.43          2.99         6.35 o                         
   0  14   2         84.18         84.90         8.84 o                         
   1  14   2        208.75        250.58        13.57 o                         
   2  14   2         64.27         74.94         8.34 o                         
   3  14   2         61.60         73.20         8.22 o                         
   4  14   2        110.50        113.64         5.60 o                         
  -2 -14   3          2.99         -1.43         6.22 o                         
  -1 -14   3        161.44        184.86        13.20 o                         
  -4 -13   3        121.60        117.51        10.08 o                         
  -3 -13   3         64.97         83.90         8.22 o                         
  -2 -13   3        148.37        171.69         8.14 o                         
  -1 -13   3          8.85         11.17         3.86 o                         
   0 -13   3        101.91         99.96         9.21 o                         
   1 -13   3        154.08        159.34        11.45 o                         
  -5 -12   3         74.43         79.79         8.46 o                         
  -4 -12   3         85.94         83.78         8.09 o                         
  -3 -12   3        243.96        251.95         8.78 o                         
  -2 -12   3        132.71        138.15         6.77 o                         
  -1 -12   3         54.29         64.00         5.01 o                         
   0 -12   3          8.34          9.08         3.38 o                         
   1 -12   3         26.52         39.71         7.10 o                         
   2 -12   3         82.87         77.55         8.59 o                         
   3 -12   3         29.79         43.20         7.22 o                         
  -6 -11   3         24.62         22.60         4.55 o                         
  -5 -11   3          8.08          1.00         3.39 o                         
  -4 -11   3         58.50         58.01         6.97 o                         
  -3 -11   3        177.53        193.53         6.81 o                         
  -2 -11   3        101.11        112.93         5.54 o                         
  -1 -11   3        229.92        229.70         7.12 o                         
   0 -11   3         31.99         36.05         3.86 o                         
   1 -11   3          7.02          3.11         4.85 o                         
   2 -11   3         72.63         77.05         7.59 o                         
   3 -11   3         94.53        109.54         8.71 o                         
   4 -11   3          1.76         10.71         6.10 o                         
  -7 -10   3         18.61          8.53         4.26 o                         
  -6 -10   3         74.45         78.61         5.68 o                         
  -5 -10   3        103.10         91.14         7.16 o                         
  -4 -10   3         68.29         55.27         5.98 o                         
  -3 -10   3         35.05         39.76         3.72 o                         
  -2 -10   3         22.61         25.52         3.20 o                         
  -1 -10   3         86.92        104.95         5.15 o                         
   0 -10   3        112.23        117.52         5.98 o                         
   1 -10   3        235.33        230.74         6.86 o                         
   2 -10   3          0.42         -3.36         3.98 o                         
   3 -10   3        158.88        145.64         9.71 o                         
   4 -10   3         32.74         30.37         6.35 o                         
  -7  -9   3        158.81        175.30         8.31 o                         
  -6  -9   3         66.36         62.87         5.11 o                         
  -5  -9   3         33.32         36.09         3.95 o                         
  -4  -9   3         38.22         28.76         4.98 o                         
  -3  -9   3         49.95         55.41         5.35 o                         
  -2  -9   3         45.17         53.54         4.05 o                         
  -1  -9   3          9.97         12.13         2.64 o                         
   0  -9   3        173.01        174.41         5.63 o                         
   1  -9   3         17.02         20.45         3.80 o                         
   2  -9   3        298.05        292.53        10.46 o                         
   3  -9   3         28.30         33.36         5.35 o                         
   4  -9   3        143.54        156.23        10.08 o                         
   5  -9   3          3.87         10.58         5.98 o                         
  -7  -8   3          3.68          5.26         6.47 o                         
  -6  -8   3        168.71        172.47         6.96 o                         
  -5  -8   3         10.81         15.81         3.21 o                         
  -4  -8   3        139.58        126.97         7.10 o                         
  -3  -8   3          8.05         12.84         2.55 o                         
  -2  -8   3         43.47         40.47         3.15 o                         
  -1  -8   3        126.56        133.32         4.66 o                         
   0  -8   3        343.28        347.43         6.91 o                         
   1  -8   3        126.81        132.40         6.60 o                         
   2  -8   3         48.67         52.09         3.44 o                         
   3  -8   3        136.44        132.82         7.97 o                         
   4  -8   3         15.16         16.31         4.85 o                         
   5  -8   3        136.24        136.93        10.08 o                         
   6  -8   3         57.58         53.78         7.59 o                         
  -8  -7   3          2.36          1.09         4.25 o                         
  -7  -7   3          9.12         11.93         4.17 o                         
  -6  -7   3         58.47         68.03         4.60 o                         
  -5  -7   3         53.42         54.89         3.85 o                         
  -4  -7   3          0.71         -0.12         2.74 o                         
  -3  -7   3        131.84        126.85         4.61 o                         
  -2  -7   3        157.74        176.18        10.02 o                         
  -1  -7   3         27.46         26.91         3.67 o                         
   0  -7   3        294.09        275.10         5.72 o                         
   1  -7   3        643.54        585.52         8.89 o                         
   2  -7   3         70.13         72.34         3.70 o                         
   3  -7   3        154.07        154.11         7.84 o                         
   4  -7   3        226.88        217.47         9.59 o                         
   5  -7   3         13.97         17.68         5.35 o                         
   6  -7   3        126.33        119.75         8.96 o                         
  -8  -6   3          4.16          5.39         4.42 o                         
  -7  -6   3         45.17         47.43         4.64 o                         
  -6  -6   3         11.93          8.87         6.47 o                         
  -5  -6   3         18.28         11.24         3.36 o                         
  -4  -6   3         41.78         47.93         4.11 o                         
  -3  -6   3        126.06        121.41         3.65 o                         
  -2  -6   3        194.67        191.41         5.04 o                         
  -1  -6   3         67.90         75.29         5.41 o                         
   0  -6   3        560.90        533.18         7.88 o                         
   1  -6   3        374.61        330.92         6.07 o                         
   2  -6   3        383.64        353.64         6.50 o                         
   3  -6   3         48.50         48.23         2.96 o                         
   4  -6   3        166.34        162.57         7.84 o                         
   5  -6   3        222.23        203.40         9.34 o                         
   6  -6   3          0.40          4.61         4.98 o                         
   7  -6   3        101.73        111.66         9.09 o                         
  -8  -5   3        105.79        119.80         7.02 o                         
  -7  -5   3         76.58         82.79         5.20 o                         
  -6  -5   3         44.81         48.65         3.82 o                         
  -5  -5   3        237.79        234.50         6.01 o                         
  -4  -5   3        168.91        154.84         4.66 o                         
  -3  -5   3         78.44         91.83         2.40 o                         
  -2  -5   3        309.92        282.86         3.62 o                         
  -1  -5   3       1096.66       1167.36        10.55 o                         
   0  -5   3          7.72          8.41         1.67 o                         
   1  -5   3       1174.70       1158.50        13.42 o                         
   2  -5   3        446.11        418.26         9.34 o                         
   3  -5   3        357.70        336.41         6.14 o                         
   4  -5   3         61.07         58.88         4.85 o                         
   5  -5   3         65.51         61.00         5.85 o                         
   6  -5   3         71.92         68.96         6.60 o                         
   7  -5   3         32.32         37.34         6.60 o                         
  -8  -4   3         19.51         23.91         6.66 o                         
  -7  -4   3         59.04         61.72         4.44 o                         
  -6  -4   3        127.65        142.80         5.73 o                         
  -5  -4   3         22.62         20.97         2.65 o                         
  -4  -4   3        341.24        319.44         6.07 o                         
  -3  -4   3        211.26        232.64         4.49 o                         
  -2  -4   3        132.78        141.95         2.67 o                         
  -1  -4   3        122.13        126.22         2.44 o                         
   0  -4   3        810.20        773.89         9.29 o                         
   1  -4   3        494.10        507.99         7.09 o                         
   2  -4   3        213.32        209.64         4.40 o                         
   3  -4   3        580.97        570.66         6.08 o                         
   4  -4   3        349.28        335.48         9.46 o                         
   5  -4   3         85.85         73.69         5.85 o                         
   6  -4   3         18.00          9.46         4.61 o                         
   7  -4   3         32.96         36.10         6.22 o                         
  -8  -3   3         30.47         30.75         4.14 o                         
  -7  -3   3         15.88         15.67         3.18 o                         
  -6  -3   3        245.58        235.11        13.63 o                         
  -5  -3   3          0.51          2.88         2.00 o                         
  -4  -3   3        268.34        262.67         5.26 o                         
  -3  -3   3         88.61         88.61         3.10 o                         
  -2  -3   3       1508.34       1598.00        13.42 o                         
  -1  -3   3        524.24        572.72         6.13 o                         
   0  -3   3       1098.19       1198.52        16.56 o                         
   1  -3   3        179.70        228.82         5.85 o                         
   2  -3   3        205.84        208.65         4.13 o                         
   3  -3   3        162.24        160.99         2.93 o                         
   4  -3   3        388.91        384.34         5.12 o                         
   5  -3   3        335.86        314.44         9.46 o                         
   6  -3   3         30.82         42.82         5.35 o                         
   7  -3   3         27.77         34.73         5.60 o                         
   8  -3   3          5.01         10.21         5.98 o                         
  -8  -2   3         80.03         77.24         4.99 o                         
  -7  -2   3         99.66        107.78        10.64 o                         
  -6  -2   3         83.83         80.00         4.12 o                         
  -5  -2   3        275.93        267.38         5.60 o                         
  -4  -2   3          3.36          4.12         1.58 o                         
  -3  -2   3        491.01        473.61         6.46 o                         
  -2  -2   3        481.81        495.47         5.30 o                         
  -1  -2   3        359.40        364.98         3.36 o                         
   0  -2   3       1435.23       1589.45        11.10 o                         
   1  -2   3       1429.97       1509.41        15.62 o                         
   2  -2   3          0.73          2.58         3.92 o                         
   3  -2   3         93.49        106.44         3.98 o                         
   4  -2   3        352.62        351.67         5.92 o                         
   5  -2   3        128.78        131.96         5.29 o                         
   6  -2   3        303.76        284.07         9.21 o                         
   7  -2   3          7.64          9.96         4.61 o                         
   8  -2   3         44.73         53.78         6.97 o                         
  -8  -1   3         15.47         10.21         6.10 o                         
  -7  -1   3         57.00         59.30         3.90 o                         
  -6  -1   3        178.85        181.96         9.65 o                         
  -5  -1   3        335.51        331.15         5.94 o                         
  -4  -1   3        176.94        190.03         3.88 o                         
  -3  -1   3        276.97        279.16         5.04 o                         
  -2  -1   3          4.37          7.66         0.98 o                         
  -1  -1   3        211.23        183.26         2.53 o                         
   0  -1   3         92.66         89.01         1.47 o                         
   1  -1   3        709.61        776.18         8.67 o                         
   2  -1   3         53.53         54.91         3.30 o                         
   3  -1   3        577.79        542.24        15.19 o                         
   4  -1   3        131.89        115.37         3.51 o                         
   5  -1   3         21.44         23.15         3.61 o                         
   6  -1   3         34.39         39.81         3.29 o                         
   7  -1   3        136.73        139.19         9.96 o                         
   8  -1   3         13.95         11.45         5.23 o                         
  -8   0   3        101.81         89.13         9.09 o                         
  -7   0   3          9.33          8.22         5.23 o                         
  -6   0   3        140.36        148.31         8.22 o                         
  -5   0   3         50.80         57.31         4.73 o                         
  -4   0   3        416.72        382.00        13.32 o                         
  -3   0   3        617.64        642.31         8.89 o                         
   0   0   3       1524.90       1739.37        22.84 o                         
   1   0   3       1228.06       1280.46        13.03 o                         
   2   0   3        143.30        151.72         3.98 o                         
   3   0   3        192.10        192.58         3.87 o                         
   4   0   3        140.79        139.96         3.69 o                         
   5   0   3        924.13        919.05        16.81 o                         
   6   0   3         14.94          7.72         3.61 o                         
   7   0   3         86.69         80.22         4.74 o                         
   8   0   3         30.72         32.24         6.22 o                         
  -8   1   3         90.70         97.10         9.09 o                         
  -7   1   3          7.38         12.57         5.35 o                         
  -6   1   3         26.64         34.39         8.03 o                         
  -5   1   3        658.12        602.87        14.44 o                         
  -4   1   3          3.75          3.45         2.16 o                         
  -3   1   3        162.36        175.48         4.40 o                         
  -2   1   3       1216.94       1343.76        15.87 o                         
  -1   1   3        326.66        385.27         7.72 o                         
   0   1   3        171.94        221.45         4.23 o                         
   1   1   3         21.22         20.22         2.12 o                         
   2   1   3        414.50        419.24         5.59 o                         
   3   1   3         64.95         47.77         2.28 o                         
   4   1   3        929.78        908.34        10.91 o                         
   5   1   3         41.59         50.95         6.35 o                         
   6   1   3        262.54        255.06         8.71 o                         
   7   1   3         54.12         73.57         6.10 o                         
   8   1   3        126.42        118.80         6.17 o                         
  -8   2   3         28.23         34.86         6.97 o                         
  -7   2   3         94.70        106.81         8.71 o                         
  -6   2   3         42.04         35.23         5.60 o                         
  -5   2   3          1.21          2.18         2.64 o                         
  -4   2   3        596.62        522.83         8.58 o                         
  -3   2   3          1.98          0.46         1.59 o                         
  -2   2   3        162.56        168.87         4.23 o                         
  -1   2   3        291.68        316.57         6.72 o                         
   0   2   3        601.54        673.57         9.96 o                         
   1   2   3          5.01          5.09         1.06 o                         
   2   2   3       2431.01       2478.53        37.84 o                         
   3   2   3        250.40        223.82         6.54 o                         
   4   2   3         31.34         26.85         2.20 o                         
   5   2   3        385.70        385.09         8.53 o                         
   6   2   3         95.48         99.34         6.47 o                         
   7   2   3         62.88         57.88         5.73 o                         
   8   2   3        156.82        163.54         7.42 o                         
  -7   3   3          2.94         -2.24         4.98 o                         
  -6   3   3        188.07        156.97         9.09 o                         
  -5   3   3        147.12        150.89         3.73 o                         
  -4   3   3         11.96         15.28         2.46 o                         
  -3   3   3         61.41         55.77         2.95 o                         
  -2   3   3         51.48         40.11         2.49 o                         
  -1   3   3        673.06        741.93        10.83 o                         
   0   3   3        512.92        523.51        31.18 o                         
   1   3   3        284.29        259.52         3.87 o                         
   2   3   3         65.43         55.75         2.33 o                         
   3   3   3        921.99        979.93        11.31 o                         
   4   3   3        461.30        430.99         6.64 o                         
   5   3   3        214.71        217.70         4.96 o                         
   6   3   3         67.16         57.01         4.85 o                         
   7   3   3         10.33          9.09         4.23 o                         
   8   3   3        188.55        203.40        10.71 o                         
  -7   4   3        260.73        268.63        12.07 o                         
  -6   4   3        144.53        118.26         8.71 o                         
  -5   4   3        319.91        296.33         5.19 o                         
  -4   4   3         20.46         25.22         2.98 o                         
  -3   4   3         54.52         54.68         2.14 o                         
  -2   4   3        339.45        378.35         3.55 o                         
  -1   4   3          2.78          9.05         1.31 o                         
   0   4   3       1102.89       1155.66        11.83 o                         
   1   4   3        767.67        800.44         9.02 o                         
   2   4   3        848.57        848.66        10.27 o                         
   3   4   3        130.28        113.53         3.86 o                         
   4   4   3        239.39        238.75         4.97 o                         
   5   4   3        179.80        186.64         4.78 o                         
   6   4   3        167.93        164.44         7.59 o                         
   7   4   3        122.31        137.06         8.34 o                         
   8   4   3          0.31          7.84         5.35 o                         
  -6   5   3        100.30         91.99         7.47 o                         
  -5   5   3        446.94        427.46         6.37 o                         
  -4   5   3        418.81        416.24         6.51 o                         
  -3   5   3        116.45        113.03         3.03 o                         
  -2   5   3          0.65          3.59         1.49 o                         
  -1   5   3       1343.62       1462.30        21.41 o                         
   0   5   3          4.09          8.30         1.37 o                         
   1   5   3        802.52        850.25        22.10 o                         
   2   5   3        216.46        225.38         3.52 o                         
   3   5   3        200.17        195.04         7.90 o                         
   4   5   3         81.61         68.43         3.43 o                         
   5   5   3        366.86        364.55         6.76 o                         
   6   5   3         20.07         18.80         3.73 o                         
   7   5   3         15.33         17.55         4.48 o                         
   8   5   3        124.32        126.23         8.84 o                         
  -5   6   3        141.76        132.90         4.21 o                         
  -4   6   3         60.23         66.00         3.38 o                         
  -3   6   3        402.42        390.56         6.59 o                         
  -2   6   3        684.62        679.37         8.87 o                         
  -1   6   3        195.03        189.96         5.60 o                         
   0   6   3        162.80        157.82         3.98 o                         
   1   6   3        443.46        455.97         6.46 o                         
   2   6   3        118.89        138.05         3.69 o                         
   3   6   3         34.37         41.97         2.55 o                         
   4   6   3         14.58         18.49         2.74 o                         
   5   6   3         97.60         85.80         4.13 o                         
   6   6   3        131.59        132.57         7.59 o                         
   7   6   3         92.75        111.16         8.22 o                         
   8   6   3          9.16         14.94         5.60 o                         
  -5   7   3         34.19         29.25         4.36 o                         
  -4   7   3        353.49        354.61         7.02 o                         
  -3   7   3          2.17         -2.02         2.02 o                         
  -2   7   3        392.17        360.64         6.29 o                         
  -1   7   3        122.37        118.01         5.23 o                         
   0   7   3        755.50        749.20         9.21 o                         
   1   7   3        116.74        111.97         3.42 o                         
   2   7   3        295.89        288.55        11.83 o                         
   3   7   3          9.65          4.97         1.87 o                         
   4   7   3          0.97          4.34         2.16 o                         
   5   7   3         27.00         36.36         8.22 o                         
   6   7   3         57.54         58.88         6.22 o                         
   7   7   3         31.27         46.93         6.47 o                         
   8   7   3         95.34        113.53         9.59 o                         
  -5   8   3        213.35        210.62         8.84 o                         
  -4   8   3         76.13         70.46         5.48 o                         
  -3   8   3        112.84        110.78         4.53 o                         
  -2   8   3        159.72        166.95         6.60 o                         
  -1   8   3        436.33        434.19        10.33 o                         
   0   8   3         60.09         52.82         2.71 o                         
   1   8   3         31.36         37.67         3.30 o                         
   2   8   3        784.98        708.72         9.81 o                         
   3   8   3         12.12         12.08         1.81 o                         
   4   8   3          4.63          9.52         2.37 o                         
   5   8   3          4.99          4.04         2.50 o                         
   6   8   3         39.35         29.88         4.85 o                         
   7   8   3          3.01          4.98         4.98 o                         
   8   8   3         92.77         99.34         8.84 o                         
  -5   9   3         57.09         63.11         6.35 o                         
  -4   9   3         77.87         68.59         5.85 o                         
  -3   9   3        269.78        257.43         9.21 o                         
  -2   9   3         49.73         49.34         3.33 o                         
  -1   9   3        281.12        265.27         8.71 o                         
   0   9   3        149.95        151.62         6.97 o                         
   1   9   3         10.65         12.56         2.24 o                         
   2   9   3        101.00         86.05         7.97 o                         
   3   9   3        316.99        288.11         6.47 o                         
   4   9   3         33.85         35.47         6.29 o                         
   5   9   3        114.15        122.91         5.46 o                         
   6   9   3        123.55        137.93         8.84 o                         
   7   9   3          0.41         -0.25         4.85 o                         
   8   9   3         11.07         21.04         6.22 o                         
  -5  10   3          0.56          7.34         4.98 o                         
  -4  10   3         90.64         78.92         6.85 o                         
  -3  10   3         12.22         12.20         4.61 o                         
  -2  10   3        154.44        153.49         8.09 o                         
  -1  10   3        312.62        288.59         7.90 o                         
   0  10   3         65.11         57.88         5.23 o                         
   1  10   3          6.30          4.49         2.24 o                         
   2  10   3          0.66         -2.20         2.20 o                         
   3  10   3         32.59         38.28         3.56 o                         
   4  10   3          2.42          4.26         8.09 o                         
   5  10   3        153.20        180.83        10.33 o                         
   6  10   3         52.55         53.28         6.47 o                         
   7  10   3        204.31        248.84        12.57 o                         
  -4  11   3         11.80          9.83         5.35 o                         
  -3  11   3        111.76        113.78         8.09 o                         
  -2  11   3         33.37         28.76         5.35 o                         
  -1  11   3         25.30         28.88         5.23 o                         
   0  11   3        163.30        163.32         8.59 o                         
   1  11   3         90.15         83.78         6.35 o                         
   2  11   3         54.06         53.99         3.77 o                         
   3  11   3          0.91          1.52         2.67 o                         
   4  11   3        120.88        119.45         4.81 o                         
   5  11   3         66.22         65.89         4.57 o                         
   6  11   3         66.43         71.33         7.59 o                         
   7  11   3          5.30         -5.48         5.60 o                         
  -3  12   3         15.72          7.47         5.73 o                         
  -2  12   3        116.12        104.94         8.09 o                         
  -1  12   3         49.36         48.67         6.35 o                         
   0  12   3         63.21         60.00         6.22 o                         
   1  12   3         14.89         15.44         5.10 o                         
   2  12   3        129.75        152.86         9.46 o                         
   3  12   3        126.70        133.23         8.28 o                         
   4  12   3         88.49         91.93         4.31 o                         
   5  12   3         10.85         12.32        14.32 o                         
   6  12   3        146.46        162.57        11.20 o                         
  -2  13   3         11.36          6.60         5.85 o                         
  -1  13   3         77.52         84.65         8.22 o                         
   0  13   3         12.99         10.33         5.60 o                         
   1  13   3        157.82        171.04        10.95 o                         
   2  13   3        138.00        153.61        10.46 o                         
   3  13   3         51.54         64.12         8.28 o                         
   4  13   3         16.76         12.48         3.38 o                         
   5  13   3        136.69        151.86         7.75 o                         
  -1  14   3         24.84         12.20         6.60 o                         
   0  14   3         52.30         59.00         7.97 o                         
   1  14   3          5.48          7.10         5.98 o                         
   2  14   3        152.62        163.45        10.58 o                         
   3  14   3        165.32        170.29        12.45 o                         
   4  14   3         46.32         38.45         6.39 o                         
  -4 -13   4         32.43         41.83         7.84 o                         
  -3 -13   4        285.14        322.16        14.44 o                         
  -2 -13   4         19.33         20.75         4.73 o                         
  -1 -13   4        273.93        272.61         9.10 o                         
   0 -13   4          0.36         -4.48         5.73 o                         
   1 -13   4         72.41         78.42         8.96 o                         
  -5 -12   4         30.21         28.01         7.22 o                         
  -4 -12   4         25.91         20.42         6.47 o                         
  -3 -12   4         40.12         46.68         6.97 o                         
  -2 -12   4        250.42        264.10         8.31 o                         
  -1 -12   4         20.70         16.99         3.81 o                         
   0 -12   4        182.28        167.19         7.28 o                         
   1 -12   4          0.50         -5.10         5.10 o                         
   2 -12   4         11.28         19.92         6.47 o                         
  -6 -11   4         41.10         30.75         6.97 o                         
  -5 -11   4          0.35         -3.49         4.98 o                         
  -4 -11   4        240.10        238.76        11.58 o                         
  -3 -11   4        101.83        124.23         8.96 o                         
  -2 -11   4         34.59         37.69         7.10 o                         
  -1 -11   4         88.05         97.07         9.09 o                         
   0 -11   4         16.96         22.77         3.56 o                         
   1 -11   4          6.03          3.70         3.48 o                         
   2 -11   4         44.67         40.95         6.72 o                         
   3 -11   4          7.29         -0.25         5.48 o                         
  -6 -10   4         93.26         96.90         8.96 o                         
  -5 -10   4         73.48         68.47         4.93 o                         
  -4 -10   4          1.08         -3.86         3.86 o                         
  -3 -10   4        227.57        216.97         9.83 o                         
  -2 -10   4        123.77        129.09         5.72 o                         
  -1 -10   4         13.72         16.56         3.21 o                         
   0 -10   4        133.07        131.22         9.90 o                         
   1 -10   4          3.19          2.42         2.78 o                         
   2 -10   4         19.30         29.63         5.60 o                         
   3 -10   4         66.90         72.08         7.59 o                         
   4 -10   4        125.04        149.13        10.58 o                         
  -7  -9   4          0.46         -2.70         4.00 o                         
  -6  -9   4         76.63         74.82         5.18 o                         
  -5  -9   4         26.97         26.72         3.74 o                         
  -4  -9   4        109.63        104.03         5.19 o                         
  -3  -9   4         86.71         84.31         4.34 o                         
  -2  -9   4         80.50         83.88         4.43 o                         
  -1  -9   4         11.14         13.25         2.68 o                         
   0  -9   4         67.85         62.23         4.05 o                         
   1  -9   4        229.51        222.14         6.33 o                         
   2  -9   4         25.31         22.88         3.14 o                         
   3  -9   4          0.60          0.62         4.23 o                         
   4  -9   4         37.17         33.61         6.35 o                         
   5  -9   4         76.91         88.51         8.59 o                         
  -7  -8   4          1.88          2.62         4.29 o                         
  -6  -8   4          2.42          2.18         3.47 o                         
  -5  -8   4        210.77        200.42         7.78 o                         
  -4  -8   4         63.44         67.66         5.23 o                         
  -3  -8   4         27.10         19.46         2.68 o                         
  -2  -8   4        171.42        160.34         5.08 o                         
  -1  -8   4        116.45        113.49         4.53 o                         
   0  -8   4         46.35         40.82         3.17 o                         
   1  -8   4        225.41        211.84         5.89 o                         
   2  -8   4        133.57        130.56         5.14 o                         
   3  -8   4        112.58        127.59         8.34 o                         
   4  -8   4         16.55         23.15         5.35 o                         
   5  -8   4         67.10         61.62         7.59 o                         
  -7  -7   4         19.40         22.42         4.06 o                         
  -6  -7   4         69.47         67.67         5.23 o                         
  -5  -7   4          7.34          5.01         2.69 o                         
  -4  -7   4          8.81         10.15         2.55 o                         
  -3  -7   4        522.23        478.43         8.18 o                         
  -2  -7   4          1.57          1.18         2.45 o                         
  -1  -7   4        130.26        140.63         3.58 o                         
   0  -7   4        211.74        202.61         8.09 o                         
   1  -7   4        490.15        443.81         7.79 o                         
   2  -7   4        341.17        339.41        13.13 o                         
   3  -7   4         44.76         46.68         5.10 o                         
   4  -7   4        116.86        128.71         8.46 o                         
   5  -7   4          0.60          6.47         4.85 o                         
   6  -7   4         74.73         66.22         8.22 o                         
  -8  -6   4         25.22         28.14         4.72 o                         
  -7  -6   4          6.03          2.47         3.38 o                         
  -6  -6   4         97.23         92.63         5.14 o                         
  -5  -6   4        167.12        163.14         5.65 o                         
  -4  -6   4        242.94        241.08         6.04 o                         
  -3  -6   4          0.52         -0.58         3.05 o                         
  -2  -6   4        438.34        421.09         4.39 o                         
  -1  -6   4         27.76         32.20         2.13 o                         
   0  -6   4        477.41        492.75         9.65 o                         
   1  -6   4        349.46        337.02        11.51 o                         
   2  -6   4        401.92        381.79         7.04 o                         
   3  -6   4        544.73        554.12        18.61 o                         
   4  -6   4          3.02          2.61         3.49 o                         
   5  -6   4         90.26         90.75         6.97 o                         
   6  -6   4          8.46          5.35         5.10 o                         
  -8  -5   4          6.93          8.87         4.00 o                         
  -7  -5   4         19.75         23.12         9.77 o                         
  -6  -5   4        139.96        135.13         5.70 o                         
  -5  -5   4          1.20         -2.08         2.23 o                         
  -4  -5   4        255.70        254.62         5.88 o                         
  -3  -5   4        307.94        306.55         5.93 o                         
  -2  -5   4        636.88        611.05         6.67 o                         
  -1  -5   4        362.56        385.35         5.07 o                         
   0  -5   4         13.64         13.39         1.88 o                         
   1  -5   4        466.96        441.12        19.73 o                         
   2  -5   4        575.13        563.69         8.45 o                         
   3  -5   4         52.10         50.64         3.12 o                         
   4  -5   4        455.33        463.70        12.07 o                         
   5  -5   4          1.69          4.98         3.98 o                         
   6  -5   4         39.47         37.59         5.73 o                         
   7  -5   4          3.57          2.74         5.60 o                         
  -8  -4   4         38.54         38.07         4.47 o                         
  -7  -4   4        114.87        119.01         5.70 o                         
  -6  -4   4         55.11         51.33         6.16 o                         
  -5  -4   4        217.70        216.31         5.64 o                         
  -4  -4   4        103.02         94.81         3.97 o                         
  -3  -4   4        486.24        488.73         5.57 o                         
  -2  -4   4        264.53        278.60         3.82 o                         
  -1  -4   4        603.54        596.06         6.17 o                         
   0  -4   4       3767.61       4009.40        31.48 o                         
   1  -4   4          0.88          3.00         1.80 o                         
   2  -4   4         29.24         30.42         2.33 o                         
   3  -4   4        153.72        156.26         4.44 o                         
   4  -4   4         87.31         88.60         4.13 o                         
   5  -4   4         81.16         74.19         5.98 o                         
   6  -4   4          5.02          4.48         4.36 o                         
   7  -4   4         12.34         11.08         5.60 o                         
  -8  -3   4         41.33         38.09         7.84 o                         
  -7  -3   4         96.43         96.66         5.23 o                         
  -6  -3   4        310.30        295.98         6.84 o                         
  -5  -3   4        129.29        121.17         4.67 o                         
  -4  -3   4         20.62         21.02         2.23 o                         
  -3  -3   4          4.09          6.21         1.10 o                         
  -2  -3   4        543.27        532.05         7.15 o                         
  -1  -3   4       1105.08       1124.58         8.57 o                         
   0  -3   4         72.88         85.69         1.58 o                         
   1  -3   4       6581.92       7062.99        71.45 o                         
   2  -3   4          2.35          3.46         2.43 o                         
   3  -3   4         24.35         28.80         2.41 o                         
   4  -3   4         31.52         35.06         2.21 o                         
   5  -3   4         40.02         41.20         4.73 o                         
   6  -3   4          5.89          7.72         4.36 o                         
   7  -3   4         25.41         24.65         5.60 o                         
  -8  -2   4        110.73        131.33        10.58 o                         
  -7  -2   4          9.25          8.07         2.94 o                         
  -6  -2   4         71.81         71.82         5.85 o                         
  -5  -2   4        462.39        438.02         7.34 o                         
  -4  -2   4         32.92         27.55         2.43 o                         
  -3  -2   4        118.65        130.97         2.23 o                         
  -2  -2   4        160.87        167.28         2.89 o                         
  -1  -2   4         49.59         52.01         1.42 o                         
   0  -2   4        800.85        825.18         7.25 o                         
   1  -2   4         69.36         58.77         2.55 o                         
   2  -2   4        782.86        869.35        10.39 o                         
   3  -2   4          7.73          8.57         2.18 o                         
   4  -2   4        146.00        147.20         4.30 o                         
   5  -2   4        389.98        380.36         7.12 o                         
   6  -2   4         24.97         19.79         4.48 o                         
   7  -2   4         22.47         26.89         5.48 o                         
   8  -2   4          7.21          2.37         5.73 o                         
  -8  -1   4         58.80         54.52         7.97 o                         
  -7  -1   4         71.85         73.20         7.84 o                         
  -6  -1   4          2.66          2.31         2.18 o                         
  -5  -1   4          1.21          2.49         1.84 o                         
  -4  -1   4        339.15        325.18         7.05 o                         
  -3  -1   4          6.50          7.92         1.88 o                         
  -2  -1   4       1382.34       1426.54        12.31 o                         
  -1  -1   4        241.31        257.38         3.27 o                         
   0  -1   4         87.12         93.02         1.91 o                         
   1  -1   4          1.52          2.45         1.27 o                         
   2  -1   4        486.49        473.59         6.56 o                         
   3  -1   4        108.14        101.75         3.39 o                         
   4  -1   4         18.80         22.99         2.24 o                         
   5  -1   4        142.02        132.57         6.72 o                         
   6  -1   4        543.66        540.85         9.42 o                         
   7  -1   4          1.28          8.96         4.73 o                         
   8  -1   4         20.84         27.64         6.10 o                         
  -8   0   4        166.33        192.45        12.57 o                         
  -7   0   4          0.45          0.00         5.35 o                         
  -6   0   4          0.80          4.11         4.48 o                         
  -5   0   4         74.43         78.80         6.35 o                         
  -4   0   4         10.48          4.58         2.33 o                         
  -3   0   4        295.01        279.84         8.09 o                         
  -2   0   4          2.65          2.53         1.49 o                         
  -1   0   4        809.23        840.68         7.56 o                         
   0   0   4         67.47         57.32         1.75 o                         
   1   0   4        822.44        827.71         9.20 o                         
   2   0   4        365.16        382.04         7.84 o                         
   3   0   4          1.29          0.10         1.36 o                         
   4   0   4        412.08        415.16         6.73 o                         
   5   0   4        145.34        130.97         4.27 o                         
   6   0   4         71.87         84.65         6.35 o                         
   7   0   4        121.23        130.27        12.14 o                         
   8   0   4        147.96        141.91        10.33 o                         
  -8   1   4         13.26         21.16         6.60 o                         
  -7   1   4         47.51         56.52         7.47 o                         
  -6   1   4         30.82         32.24         5.85 o                         
  -5   1   4          3.56          1.71         7.97 o                         
  -4   1   4         23.58         23.34         2.77 o                         
  -3   1   4        107.49         97.77         3.74 o                         
  -2   1   4        918.27        895.30        72.82 o                         
  -1   1   4         57.62         44.99         1.48 o                         
   0   1   4          1.74          0.00         1.37 o                         
   1   1   4         88.50         91.44         2.42 o                         
   2   1   4        892.22        917.06        10.39 o                         
   3   1   4       1682.35       1761.75        18.62 o                         
   4   1   4         71.30         67.04         3.21 o                         
   5   1   4        189.32        190.79        10.15 o                         
   6   1   4        116.74        119.88         6.97 o                         
   7   1   4         34.67         38.96         5.48 o                         
   8   1   4         54.53         54.87         7.72 o                         
  -7   2   4         45.70         44.69         6.72 o                         
  -6   2   4          7.64          6.22         4.73 o                         
  -5   2   4        135.69        123.90         5.72 o                         
  -4   2   4         68.88         79.04         2.38 o                         
  -3   2   4         60.24         56.46         1.88 o                         
  -2   2   4         56.69         66.79         3.92 o                         
  -1   2   4        943.35       1062.71        17.30 o                         
   0   2   4        331.32        342.84         4.31 o                         
   1   2   4        194.14        188.92         3.25 o                         
   2   2   4        643.60        629.52         7.70 o                         
   3   2   4        600.72        616.44         8.84 o                         
   4   2   4        590.33        597.89        11.70 o                         
   5   2   4        740.46        683.18        13.01 o                         
   6   2   4         26.08         27.64         4.11 o                         
   7   2   4         36.10         36.47         5.35 o                         
   8   2   4          6.39          4.48         5.23 o                         
  -7   3   4         45.82         46.81         7.22 o                         
  -6   3   4         84.68         94.36         7.84 o                         
  -5   3   4        341.80        326.00         7.79 o                         
  -4   3   4         44.90         46.72         7.84 o                         
  -3   3   4        146.01        151.31         4.67 o                         
  -2   3   4        258.43        276.57         3.20 o                         
  -1   3   4        277.57        305.60         7.34 o                         
   0   3   4         31.85         40.71         2.49 o                         
   1   3   4       1586.18       1664.47        16.81 o                         
   2   3   4        230.92        232.15         2.93 o                         
   3   3   4        613.65        610.28         8.10 o                         
   4   3   4        872.51        812.73        11.45 o                         
   5   3   4         72.16         69.59        11.58 o                         
   6   3   4        187.21        166.43         7.72 o                         
   7   3   4         27.09         33.49         5.60 o                         
   8   3   4         39.64         44.69         6.97 o                         
  -7   4   4         16.09         31.00         6.47 o                         
  -6   4   4        106.77        117.01         8.96 o                         
  -5   4   4         81.68         83.36         4.75 o                         
  -4   4   4        367.52        364.45        10.15 o                         
  -3   4   4        222.58        218.55         5.50 o                         
  -2   4   4        178.27        186.36         4.57 o                         
  -1   4   4        134.17        139.00         3.04 o                         
   0   4   4        567.10        594.90         9.96 o                         
   1   4   4         29.32         22.95         1.61 o                         
   2   4   4       1058.90       1077.51        12.10 o                         
   3   4   4         83.90         78.42         4.61 o                         
   4   4   4        111.91        130.21         5.73 o                         
   5   4   4        866.98        799.10        10.91 o                         
   6   4   4         32.21         33.61         4.85 o                         
   7   4   4          1.73         -1.62         3.98 o                         
   8   4   4          9.02          4.48         5.35 o                         
  -6   5   4         11.06         -1.49         4.73 o                         
  -5   5   4        310.43        315.87         7.83 o                         
  -4   5   4        315.55        308.13         4.98 o                         
  -3   5   4        220.40        212.42         3.88 o                         
  -2   5   4        712.50        672.91        12.88 o                         
  -1   5   4        419.83        451.12         8.34 o                         
   0   5   4         73.68         66.67         2.09 o                         
   1   5   4        505.90        503.33         6.63 o                         
   2   5   4        547.04        539.21         6.18 o                         
   3   5   4        249.31        263.07         5.15 o                         
   4   5   4          8.45          6.98         2.07 o                         
   5   5   4         38.39         42.45         4.73 o                         
   6   5   4        284.55        239.50         9.09 o                         
   7   5   4          5.47          7.10         4.48 o                         
   8   5   4         47.70         51.54         6.97 o                         
  -5   6   4        148.23        135.65         6.07 o                         
  -4   6   4        215.00        219.37         5.38 o                         
  -3   6   4        586.34        567.75         8.22 o                         
  -2   6   4        474.66        462.46         6.93 o                         
  -1   6   4         90.50         81.54         4.11 o                         
   0   6   4        293.24        299.31         4.57 o                         
   1   6   4        107.37         91.78         2.92 o                         
   2   6   4       1303.02       1252.92        14.26 o                         
   3   6   4         48.34         51.73         2.95 o                         
   4   6   4         87.08         84.25         3.91 o                         
   5   6   4          4.06          0.73         2.37 o                         
   6   6   4         72.23         69.21         5.73 o                         
   7   6   4         36.55         17.43         4.73 o                         
   8   6   4          7.36         -1.74         4.98 o                         
  -5   7   4        106.61        109.42         7.72 o                         
  -4   7   4        143.33        145.68         6.22 o                         
  -3   7   4        107.03        111.38         5.73 o                         
  -2   7   4        168.91        155.55         4.38 o                         
  -1   7   4         32.93         31.99         3.24 o                         
   0   7   4          1.11          1.58         1.31 o                         
   1   7   4         32.44         32.62         2.12 o                         
   2   7   4          1.09         -0.71         1.80 o                         
   3   7   4       1539.94       1396.28        35.73 o                         
   4   7   4         21.95         14.08         2.46 o                         
   5   7   4        149.51        139.68         5.15 o                         
   6   7   4         12.74         15.44         4.23 o                         
   7   7   4         11.79         15.06         4.98 o                         
   8   7   4         60.34         74.81         8.46 o                         
  -5   8   4          4.27          6.60         4.61 o                         
  -4   8   4         17.65         20.72         3.36 o                         
  -3   8   4         40.70         41.47         3.15 o                         
  -2   8   4         99.99         95.98         4.16 o                         
  -1   8   4        259.26        245.73         7.59 o                         
   0   8   4          2.29          0.50         2.61 o                         
   1   8   4        145.65        141.81         4.04 o                         
   2   8   4         19.92         21.41         2.30 o                         
   3   8   4         20.67         12.37         1.88 o                         
   4   8   4        210.88        196.17         5.67 o                         
   5   8   4         45.67         47.44         3.74 o                         
   6   8   4        108.59        116.76         8.22 o                         
   7   8   4        176.62        210.75        10.95 o                         
   8   8   4          0.26         -5.10         5.10 o                         
  -5   9   4         57.62         50.04         5.73 o                         
  -4   9   4         20.00         17.18         4.11 o                         
  -3   9   4          6.86          9.48         2.77 o                         
  -2   9   4         40.52         39.80         3.21 o                         
  -1   9   4         30.40         34.05         2.99 o                         
   0   9   4        829.28        723.99        14.69 o                         
   1   9   4         58.40         47.72         2.96 o                         
   2   9   4        133.02        128.95         5.23 o                         
   3   9   4         78.18         69.50         3.13 o                         
   4   9   4         20.22         23.57         3.17 o                         
   5   9   4         20.88         28.50         3.33 o                         
   6   9   4         91.87         87.88         6.97 o                         
   7   9   4         57.44         72.45         7.97 o                         
   8   9   4        154.32        216.72        13.20 o                         
  -4  10   4         41.25         51.29         5.85 o                         
  -3  10   4         38.91         40.46         5.35 o                         
  -2  10   4         14.30         13.12         2.90 o                         
  -1  10   4        175.78        160.94        12.07 o                         
   0  10   4          0.84          0.50         3.24 o                         
   1  10   4        298.68        286.31         9.96 o                         
   2  10   4         49.39         47.55         4.48 o                         
   3  10   4         12.22         14.09         2.95 o                         
   4  10   4        143.64        136.01         5.66 o                         
   5  10   4         90.71         89.49         4.97 o                         
   6  10   4        192.01        191.58        10.71 o                         
   7  10   4          3.03          2.24         5.23 o                         
  -4  11   4         35.55         42.45         6.35 o                         
  -3  11   4         10.25          6.97         4.98 o                         
  -2  11   4         74.33         77.18         6.72 o                         
  -1  11   4         94.68         85.36         4.44 o                         
   0  11   4        176.32        178.38         8.59 o                         
   1  11   4         21.08         18.17         4.73 o                         
   2  11   4         13.28         14.93         3.20 o                         
   3  11   4         83.01         86.93         4.57 o                         
   4  11   4         41.46         48.41         7.72 o                         
   5  11   4        184.58        200.35         8.96 o                         
   6  11   4         91.95        111.29         9.21 o                         
   7  11   4        107.80        106.56         9.21 o                         
  -3  12   4        141.01        142.91         9.34 o                         
  -2  12   4          6.01         12.57         5.23 o                         
  -1  12   4        152.87        146.76         9.71 o                         
   0  12   4         51.45         46.81         5.98 o                         
   1  12   4          9.48          3.98         4.85 o                         
   2  12   4        157.80        172.53         9.71 o                         
   3  12   4         95.58         97.31         5.27 o                         
   4  12   4          0.79          1.56         3.21 o                         
   5  12   4         63.71         76.61        12.20 o                         
   6  12   4        153.54        186.60        11.95 o                         
  -2  13   4         89.32        102.45         8.71 o                         
  -1  13   4         42.33         46.18         6.72 o                         
   0  13   4        100.27         89.50         7.97 o                         
   1  13   4         28.59         34.61         6.35 o                         
   2  13   4          1.90         -4.36         4.98 o                         
   3  13   4        149.18        156.85        11.08 o                         
   4  13   4         92.30         90.62        10.64 o                         
   5  13   4          5.63         14.58         4.09 o                         
  -1  14   4         39.38         44.07         7.59 o                         
   0  14   4         24.73         30.87         6.85 o                         
   1  14   4         39.58         42.70         7.34 o                         
   2  14   4         34.00         40.95         7.22 o                         
   3  14   4         24.44         30.00         6.85 o                         
   4  14   4         60.96         65.10         7.84 o                         
  -3 -13   5         43.40         58.26         7.84 o                         
  -2 -13   5         31.00         44.81         7.22 o                         
  -1 -13   5          0.39          6.81         3.97 o                         
   0 -13   5         31.00         43.44         8.09 o                         
  -4 -12   5          6.62          0.37         5.60 o                         
  -3 -12   5        100.27        117.51         9.71 o                         
  -2 -12   5         81.35        103.57         9.09 o                         
  -1 -12   5         35.86         38.17         4.44 o                         
   0 -12   5          0.79          3.66         5.35 o                         
   1 -12   5          1.47         -2.61         5.60 o                         
   2 -12   5         33.25         33.98         7.97 o                         
  -5 -11   5         37.49         36.47         7.10 o                         
  -4 -11   5          4.28         -0.87         5.10 o                         
  -3 -11   5         14.96          9.59         5.23 o                         
  -2 -11   5         67.03         71.83         5.06 o                         
  -1 -11   5        121.25        124.73         6.28 o                         
   0 -11   5         29.16         33.13         4.24 o                         
   1 -11   5         33.36         38.08         4.29 o                         
   2 -11   5         68.47         85.52         8.96 o                         
   3 -11   5         34.19         31.00         7.10 o                         
  -6 -10   5          3.94          6.36         3.88 o                         
  -5 -10   5         70.45         73.44         8.22 o                         
  -4 -10   5          1.74          2.24         4.23 o                         
  -3 -10   5         77.87         78.67         6.85 o                         
  -2 -10   5        146.08        140.08         6.12 o                         
  -1 -10   5         16.45         10.88         3.08 o                         
   0 -10   5         47.50         46.95         6.91 o                         
   1 -10   5         52.75         58.91         4.39 o                         
   2 -10   5         20.91         18.67         5.35 o                         
   3 -10   5          6.28          8.59         5.73 o                         
   4 -10   5         96.55        111.91         9.59 o                         
  -6  -9   5         25.83         26.23         5.10 o                         
  -5  -9   5          8.98          9.05         3.39 o                         
  -4  -9   5        163.33        143.06         8.15 o                         
  -3  -9   5         38.88         31.37         4.98 o                         
  -2  -9   5         37.94         33.07         2.42 o                         
  -1  -9   5        214.60        201.53         6.20 o                         
   0  -9   5         57.72         55.71         6.78 o                         
   1  -9   5         19.10         18.80         4.05 o                         
   2  -9   5         82.16         77.03         5.35 o                         
   3  -9   5          8.69         11.70         5.10 o                         
   4  -9   5          6.71          9.96         5.85 o                         
   5  -9   5        222.64        246.48        13.20 o                         
  -7  -8   5          0.32          3.21         3.96 o                         
  -6  -8   5         61.58         56.32         7.90 o                         
  -5  -8   5        120.52        114.42         5.90 o                         
  -4  -8   5         78.70         69.10         4.17 o                         
  -3  -8   5        160.76        147.48         5.12 o                         
  -2  -8   5        191.62        177.30         5.30 o                         
  -1  -8   5         13.99         13.37         3.86 o                         
   0  -8   5         62.71         61.86         3.92 o                         
   1  -8   5        166.71        154.43         5.41 o                         
   2  -8   5         59.55         60.35         4.73 o                         
   3  -8   5        131.73        136.93         8.59 o                         
   4  -8   5         28.09         35.35         5.98 o                         
   5  -8   5          0.36          1.00         5.48 o                         
  -7  -7   5          8.05          5.05         3.88 o                         
  -6  -7   5         25.28         22.55         3.85 o                         
  -5  -7   5         30.75         32.08        12.63 o                         
  -4  -7   5        555.43        539.29        12.57 o                         
  -3  -7   5        452.79        401.75         7.52 o                         
  -2  -7   5        226.41        219.42         3.56 o                         
  -1  -7   5          0.82         -0.90         3.17 o                         
   0  -7   5        220.35        218.22         7.72 o                         
   1  -7   5         39.55         36.03         3.21 o                         
   2  -7   5        155.63        145.30         5.24 o                         
   3  -7   5         65.60         65.99         7.59 o                         
   4  -7   5        193.25        230.91        10.58 o                         
   5  -7   5         14.60         14.56         5.73 o                         
   6  -7   5          0.32         14.81         6.22 o                         
  -7  -6   5         13.39         15.81         3.92 o                         
  -6  -6   5         42.35         45.40         6.54 o                         
  -5  -6   5        231.49        221.23         6.33 o                         
  -4  -6   5          3.32          3.70         2.42 o                         
  -3  -6   5        557.34        530.50        11.76 o                         
  -2  -6   5        757.78        697.00         8.24 o                         
  -1  -6   5        443.84        445.37         5.07 o                         
   0  -6   5          6.68          2.30         2.80 o                         
   1  -6   5        251.53        231.46         5.59 o                         
   2  -6   5         83.61         71.63         3.72 o                         
   3  -6   5         51.54         53.96         3.54 o                         
   4  -6   5         45.79         44.56         5.48 o                         
   5  -6   5         68.84         71.20         6.85 o                         
   6  -6   5          0.79         -4.73         4.73 o                         
  -7  -5   5         71.59         71.04         9.34 o                         
  -6  -5   5        136.11        126.26         5.74 o                         
  -5  -5   5        376.71        328.30         7.30 o                         
  -4  -5   5         51.70         63.72         5.41 o                         
  -3  -5   5         82.09         82.50         2.74 o                         
  -2  -5   5        216.95        197.92         7.54 o                         
  -1  -5   5        425.95        420.58         4.17 o                         
   0  -5   5        173.33        165.52         4.26 o                         
   1  -5   5        877.11        912.26        11.75 o                         
   2  -5   5         29.18         28.67         2.60 o                         
   3  -5   5         42.54         50.55         7.90 o                         
   4  -5   5         11.26         16.06         3.86 o                         
   5  -5   5         18.35         32.49         5.60 o                         
   6  -5   5          1.21         -4.73         4.73 o                         
   7  -5   5          2.77         -5.23         5.60 o                         
  -8  -4   5         14.64          8.09         6.47 o                         
  -7  -4   5         22.13         22.74         3.71 o                         
  -6  -4   5        307.78        297.83         7.27 o                         
  -5  -4   5        194.45        186.23         5.49 o                         
  -4  -4   5        564.13        530.02         8.45 o                         
  -3  -4   5          2.73          3.77         1.82 o                         
  -2  -4   5        330.12        325.25         4.30 o                         
  -1  -4   5        203.47        191.16         2.49 o                         
   0  -4   5        221.53        222.17         7.03 o                         
   1  -4   5          7.80         12.72         1.93 o                         
   2  -4   5        670.92        716.18         9.86 o                         
   3  -4   5        118.81        119.52         4.35 o                         
   4  -4   5         14.29         19.41         2.63 o                         
   5  -4   5         36.62         41.08         5.48 o                         
   6  -4   5         13.44         14.81         5.23 o                         
   7  -4   5          6.44          7.10         5.73 o                         
  -8  -3   5         76.33         89.50         9.96 o                         
  -7  -3   5         12.43          6.28         3.09 o                         
  -6  -3   5         29.47         22.04         5.41 o                         
  -5  -3   5        219.03        221.64         6.97 o                         
  -4  -3   5        128.55        123.20         4.05 o                         
  -3  -3   5        162.96        144.87         4.04 o                         
  -2  -3   5        339.96        350.66         4.68 o                         
  -1  -3   5        145.34        148.44         1.91 o                         
   0  -3   5        198.64        216.66         3.71 o                         
   1  -3   5        198.72        194.91         4.31 o                         
   2  -3   5        152.59        162.94         5.41 o                         
   3  -3   5         39.67         30.47         3.30 o                         
   4  -3   5        102.53        121.23         4.48 o                         
   5  -3   5        146.13        144.15         7.84 o                         
   6  -3   5         72.73         80.54         7.22 o                         
   7  -3   5         14.10         16.43         5.98 o                         
  -8  -2   5         34.94         41.33         8.34 o                         
  -7  -2   5         42.55         40.33         7.34 o                         
  -6  -2   5         10.39         11.69         2.58 o                         
  -5  -2   5        217.66        202.96         5.03 o                         
  -4  -2   5         12.33         14.50         2.03 o                         
  -3  -2   5         31.26         24.42         2.00 o                         
  -2  -2   5         49.51         41.79         1.92 o                         
  -1  -2   5       1037.06       1073.84         7.27 o                         
   0  -2   5        520.85        560.57         5.67 o                         
   1  -2   5        264.80        280.31         3.57 o                         
   2  -2   5        219.81        208.90         4.49 o                         
   3  -2   5         73.54         85.30         3.61 o                         
   4  -2   5          1.85          1.16         1.89 o                         
   5  -2   5          4.01         -0.62         3.24 o                         
   6  -2   5        305.32        292.66        10.58 o                         
   7  -2   5         54.89         66.85         7.10 o                         
   8  -2   5         33.94         42.32         6.97 o                         
  -8  -1   5         45.57         42.08         8.22 o                         
  -7  -1   5         40.99         35.73         6.97 o                         
  -6  -1   5          8.79          9.34         5.10 o                         
  -5  -1   5         21.69         20.71         2.19 o                         
  -4  -1   5        386.66        355.99         7.26 o                         
  -3  -1   5         51.71         49.53         2.02 o                         
  -2  -1   5         17.28         19.39         1.38 o                         
  -1  -1   5        477.39        481.14         5.57 o                         
   0  -1   5        145.47        156.75         3.12 o                         
   1  -1   5       1268.09       1330.33        14.30 o                         
   2  -1   5        583.27        592.78        15.25 o                         
   3  -1   5        342.65        347.16         6.07 o                         
   4  -1   5         43.32         38.53         2.81 o                         
   5  -1   5        218.24        225.25         5.65 o                         
   6  -1   5          5.14          7.47         4.11 o                         
   7  -1   5        166.33        191.21         9.96 o                         
   8  -1   5         40.04         46.56         7.47 o                         
  -8   0   5         90.83         89.38         9.71 o                         
  -7   0   5          4.26          6.22         5.73 o                         
  -6   0   5         11.47          8.59         5.35 o                         
  -5   0   5        166.56        147.39         8.59 o                         
  -4   0   5        135.84        106.00         5.98 o                         
  -3   0   5        330.11        322.66         9.21 o                         
  -2   0   5        671.33        712.03        22.16 o                         
  -1   0   5        318.77        332.72         3.99 o                         
   0   0   5        803.83        819.67         7.42 o                         
   1   0   5        642.90        656.16         7.96 o                         
   2   0   5        169.57        182.78         3.87 o                         
   3   0   5        435.56        465.89         9.46 o                         
   4   0   5        567.45        552.46        12.57 o                         
   5   0   5          7.57         10.84         2.41 o                         
   6   0   5         68.56         68.47         5.85 o                         
   7   0   5         21.56         14.44         4.85 o                         
   8   0   5         60.95         76.93         7.72 o                         
  -7   1   5        100.06         86.76         8.46 o                         
  -6   1   5          1.08          7.97         5.10 o                         
  -5   1   5         17.73         11.09         3.61 o                         
  -4   1   5        166.33        154.97         6.35 o                         
  -3   1   5         11.38          9.76         4.61 o                         
  -2   1   5       1011.97       1165.66        13.86 o                         
  -1   1   5       1002.65       1105.62         9.87 o                         
   0   1   5        235.30        219.71         4.98 o                         
   1   1   5        517.89        532.29         6.64 o                         
   2   1   5       1324.13       1313.78        14.26 o                         
   3   1   5         53.17         52.53         3.49 o                         
   4   1   5        171.46        176.36         4.66 o                         
   5   1   5        345.90        322.25         7.84 o                         
   6   1   5        110.18        106.18         7.10 o                         
   7   1   5         21.62         15.44         4.98 o                         
   8   1   5         12.61         16.43         5.73 o                         
  -7   2   5         34.80         36.47         6.97 o                         
  -6   2   5         27.19         21.29         5.35 o                         
  -5   2   5         35.27         45.76         4.00 o                         
  -4   2   5        291.86        271.45         6.73 o                         
  -3   2   5         29.00         30.34         2.81 o                         
  -2   2   5        461.57        480.49         6.13 o                         
  -1   2   5       2977.77       3401.55        32.79 o                         
   0   2   5        271.97        284.19         5.73 o                         
   1   2   5         49.02         42.49         2.09 o                         
   2   2   5        204.64        213.56         4.09 o                         
   3   2   5        543.63        560.04         7.79 o                         
   4   2   5        156.65        142.46         4.27 o                         
   5   2   5        330.48        298.43         8.53 o                         
   6   2   5         57.06         49.54         5.48 o                         
   7   2   5          2.66         -1.74         4.48 o                         
   8   2   5         92.43         86.64         7.97 o                         
  -7   3   5        201.55        194.82        11.70 o                         
  -6   3   5          0.78         -2.43         4.92 o                         
  -5   3   5         37.54         44.46         4.17 o                         
  -4   3   5         47.19         49.04         3.74 o                         
  -3   3   5        292.86        284.47         4.26 o                         
  -2   3   5        644.86        623.69         9.07 o                         
  -1   3   5        310.08        322.27         4.65 o                         
   0   3   5       2336.46       2583.88        35.60 o                         
   1   3   5         94.31         85.03         2.93 o                         
   2   3   5        416.17        415.80         6.07 o                         
   3   3   5        102.01        114.99         3.56 o                         
   4   3   5        175.14        174.40         4.67 o                         
   5   3   5         84.37         78.45         4.13 o                         
   6   3   5        291.98        280.46         9.83 o                         
   7   3   5          6.70          0.37         4.36 o                         
   8   3   5         30.63         31.25         6.10 o                         
  -7   4   5         50.39         62.61         7.97 o                         
  -6   4   5         60.21         54.25        10.52 o                         
  -5   4   5        196.69        180.25         6.65 o                         
  -4   4   5        387.13        385.47         8.18 o                         
  -3   4   5         45.82         54.44         2.68 o                         
  -2   4   5         28.20         27.88         3.61 o                         
  -1   4   5       1004.81       1034.46         9.25 o                         
   0   4   5        251.61        252.00         5.73 o                         
   1   4   5        592.30        615.54         7.20 o                         
   2   4   5        499.50        466.80         6.64 o                         
   3   4   5        356.78        334.32         7.28 o                         
   4   4   5         23.99         25.15         2.46 o                         
   5   4   5        122.70        132.51         9.83 o                         
   6   4   5         37.05         31.62         4.61 o                         
   7   4   5          5.16          4.61         4.23 o                         
   8   4   5         12.62         18.92         5.73 o                         
  -7   5   5         11.15          2.99         5.85 o                         
  -6   5   5         12.74         15.23         4.09 o                         
  -5   5   5        168.55        155.49         6.47 o                         
  -4   5   5        196.00        182.33        11.33 o                         
  -3   5   5        687.60        642.21        14.32 o                         
  -2   5   5         24.57         31.47         2.09 o                         
  -1   5   5         34.70         37.61         2.18 o                         
   0   5   5         50.85         56.14         3.49 o                         
   1   5   5        416.48        425.45         5.97 o                         
   2   5   5        352.50        345.92         5.67 o                         
   3   5   5        781.25        744.55        15.50 o                         
   4   5   5         35.09         32.48         3.55 o                         
   5   5   5         45.44         40.62         6.66 o                         
   6   5   5         41.18         49.88         8.03 o                         
   7   5   5         29.31         28.13         5.35 o                         
   8   5   5          3.78          6.22         5.23 o                         
  -6   6   5         17.64         19.05         5.85 o                         
  -5   6   5          3.69          5.10         4.61 o                         
  -4   6   5        289.75        299.75        10.46 o                         
  -3   6   5         78.89         79.83         3.49 o                         
  -2   6   5        219.73        196.40         4.48 o                         
  -1   6   5          1.53          2.96         1.67 o                         
   0   6   5        629.92        587.43        11.08 o                         
   1   6   5          9.29         10.61         1.64 o                         
   2   6   5         30.64         35.77         3.54 o                         
   3   6   5        329.35        335.23         6.24 o                         
   4   6   5        243.82        234.75         8.40 o                         
   5   6   5         41.11         33.75         4.85 o                         
   6   6   5         77.18         61.49         7.22 o                         
   7   6   5         39.76         39.21         6.10 o                         
   8   6   5          3.94          8.71         5.73 o                         
  -5   7   5         11.49         10.33         4.73 o                         
  -4   7   5          2.67          1.09         3.30 o                         
  -3   7   5          0.60          0.32         2.12 o                         
  -2   7   5        123.25        114.30         4.09 o                         
  -1   7   5         90.43         84.86         3.65 o                         
   0   7   5          0.65         -2.12         2.37 o                         
   1   7   5        171.18        165.34         4.00 o                         
   2   7   5        851.76        791.39         8.55 o                         
   3   7   5          1.77          1.86         2.03 o                         
   4   7   5        128.63        127.99         4.84 o                         
   5   7   5          9.74          9.63         2.77 o                         
   6   7   5         61.45         46.66         7.84 o                         
   7   7   5         74.73         68.71         6.72 o                         
   8   7   5         87.42        109.42         9.59 o                         
  -4   8   5          1.34         -0.31         2.48 o                         
  -3   8   5         26.11         24.54         3.49 o                         
  -2   8   5         27.81         21.79         4.42 o                         
  -1   8   5         80.09         86.54         4.02 o                         
   0   8   5        118.99        117.51         5.85 o                         
   1   8   5         95.55         78.63         5.66 o                         
   2   8   5        148.33        145.68         4.47 o                         
   3   8   5        559.82        519.41         8.53 o                         
   4   8   5        158.41        151.59         8.53 o                         
   5   8   5         46.36         45.98        11.14 o                         
   6   8   5         64.14         65.29         5.66 o                         
   7   8   5          3.15          2.24         4.85 o                         
   8   8   5        104.35        125.23        10.08 o                         
  -4   9   5        121.83        119.01         7.34 o                         
  -3   9   5          7.71          5.47         2.72 o                         
  -2   9   5          7.05          7.16         2.60 o                         
  -1   9   5        192.24        173.35         5.48 o                         
   0   9   5        103.98        104.19         6.35 o                         
   1   9   5         27.06         24.65         3.98 o                         
   2   9   5        104.27        106.67         5.73 o                         
   3   9   5        539.67        497.37         8.70 o                         
   4   9   5         41.89         41.65         7.10 o                         
   5   9   5        186.19        189.44         8.53 o                         
   6   9   5        104.15         87.83         6.22 o                         
   7   9   5        124.64        147.89        10.83 o                         
  -4  10   5         37.90         31.99         5.23 o                         
  -3  10   5         83.23         71.45         6.10 o                         
  -2  10   5         19.90         25.13         3.25 o                         
  -1  10   5         62.61         59.90         3.87 o                         
   0  10   5        373.79        344.44        10.33 o                         
   1  10   5        258.56        250.46         9.21 o                         
   2  10   5         43.91         43.74         3.29 o                         
   3  10   5         39.61         43.76         2.98 o                         
   4  10   5        109.51        105.62         5.31 o                         
   5  10   5        120.21        142.19         6.34 o                         
   6  10   5         82.98         95.81         5.36 o                         
   7  10   5         98.46        105.06         8.71 o                         
  -4  11   5          2.57         12.07         5.23 o                         
  -3  11   5         99.24        104.69         7.47 o                         
  -2  11   5         83.71         84.40         6.97 o                         
  -1  11   5          8.00          6.36         3.04 o                         
   0  11   5        277.28        255.19         9.96 o                         
   1  11   5         77.79         66.85         6.10 o                         
   2  11   5        115.58        105.93         7.97 o                         
   3  11   5        142.63        145.91         4.91 o                         
   4  11   5         72.51         77.68         4.74 o                         
   5  11   5          8.59         16.93         6.72 o                         
   6  11   5        187.92        223.36        11.27 o                         
   7  11   5         68.30         96.85         9.34 o                         
  -3  12   5          9.15         -1.12         5.23 o                         
  -2  12   5         50.46         58.76         6.72 o                         
  -1  12   5         82.42         88.51         7.34 o                         
   0  12   5         78.88         89.75         7.34 o                         
   1  12   5        187.04        188.72         9.96 o                         
   2  12   5         30.23         33.98         5.73 o                         
   3  12   5         21.27         22.17         5.10 o                         
   4  12   5         37.93         38.05         4.20 o                         
   5  12   5         71.23         75.36         5.37 o                         
   6  12   5         13.12          8.71         5.98 o                         
  -2  13   5         61.36         57.88         7.47 o                         
  -1  13   5         10.32          3.98         5.23 o                         
   0  13   5         55.96         51.29         7.34 o                         
   1  13   5         17.52         12.07         5.48 o                         
   2  13   5         59.60         59.25         7.34 o                         
   3  13   5         29.04         31.91         4.71 o                         
   4  13   5         91.36        111.66         8.96 o                         
   5  13   5          0.54          5.01         4.09 o                         
   0  14   5          3.18          8.96         6.35 o                         
   1  14   5          3.21          6.22         5.98 o                         
   2  14   5          0.72          8.46         5.98 o                         
   3  14   5         45.25         44.79        19.67 o                         
   4  14   5         25.14          5.98         5.85 o                         
  -4 -12   6         40.49         40.95         7.59 o                         
  -3 -12   6         16.68          7.59         5.85 o                         
  -2 -12   6         10.39         15.31         5.85 o                         
  -1 -12   6         60.50         67.24         8.03 o                         
   0 -12   6         12.00          5.46         3.95 o                         
   1 -12   6         35.95         47.55         8.09 o                         
  -5 -11   6         32.03         47.93         7.59 o                         
  -4 -11   6          1.32         -0.25         5.35 o                         
  -3 -11   6          5.76          3.86         5.10 o                         
  -2 -11   6          9.30          1.49         4.73 o                         
  -1 -11   6         50.51         53.25         4.91 o                         
   0 -11   6         80.73         78.21         5.46 o                         
   1 -11   6         10.10         11.43         7.59 o                         
   2 -11   6         19.29         19.54         6.60 o                         
  -5 -10   6          0.93          1.12         5.85 o                         
  -4 -10   6         18.40         12.20         5.23 o                         
  -3 -10   6         35.80         34.68         2.47 o                         
  -2 -10   6         10.49         10.58         4.73 o                         
  -1 -10   6         10.62          4.17         3.17 o                         
   0 -10   6        157.06        129.64         6.29 o                         
   1 -10   6        107.70        122.91         6.07 o                         
   2 -10   6         12.81          4.98         5.60 o                         
   3 -10   6          3.51         -1.62         5.35 o                         
  -6  -9   6          3.53         -1.13         4.61 o                         
  -5  -9   6        195.57        195.06         7.66 o                         
  -4  -9   6         46.63         49.92         6.22 o                         
  -3  -9   6          6.74          5.85         4.36 o                         
  -2  -9   6        249.63        241.50        10.08 o                         
  -1  -9   6         21.42         24.24         5.29 o                         
   0  -9   6         24.30         16.21         3.17 o                         
   1  -9   6        110.13        112.38         5.54 o                         
   2  -9   6         60.73         70.95         4.78 o                         
   3  -9   6         45.45         44.44         6.60 o                         
   4  -9   6         11.12          8.46         5.73 o                         
  -6  -8   6          3.36          4.78         3.74 o                         
  -5  -8   6         19.09         23.74         7.22 o                         
  -4  -8   6         37.26         35.16         3.56 o                         
  -3  -8   6        556.31        524.83         9.98 o                         
  -2  -8   6         82.76         77.57         2.29 o                         
  -1  -8   6        252.08        236.59         6.32 o                         
   0  -8   6          3.75          7.12         3.11 o                         
   1  -8   6        124.95        117.51         5.28 o                         
   2  -8   6         59.26         60.06         4.13 o                         
   3  -8   6          5.14          1.49         4.61 o                         
   4  -8   6        122.45        126.85         9.09 o                         
   5  -8   6         11.90         13.94         6.47 o                         
  -7  -7   6         32.81         25.04         4.63 o                         
  -6  -7   6         42.17         30.34         4.15 o                         
  -5  -7   6        147.16        147.81         6.66 o                         
  -4  -7   6         32.34         27.75         4.17 o                         
  -3  -7   6         53.28         50.51         3.47 o                         
  -2  -7   6        432.56        404.66        18.61 o                         
  -1  -7   6        125.19        119.49         4.64 o                         
   0  -7   6        201.29        194.04         5.54 o                         
   1  -7   6          2.25          4.84         2.51 o                         
   2  -7   6         31.57         36.03         3.39 o                         
   3  -7   6        127.53        117.00         5.27 o                         
   4  -7   6          1.37         -2.24         4.61 o                         
   5  -7   6        145.73        175.77        11.45 o                         
  -7  -6   6         44.76         38.32         5.79 o                         
  -6  -6   6        178.46        185.83        12.01 o                         
  -5  -6   6         78.36         73.00         4.48 o                         
  -4  -6   6        564.41        535.20        12.26 o                         
  -3  -6   6          3.77          1.90         1.36 o                         
  -2  -6   6        419.10        397.21         7.00 o                         
  -1  -6   6        113.57        100.12         2.90 o                         
   0  -6   6        113.88        124.68         4.34 o                         
   1  -6   6        268.36        284.31         6.38 o                         
   2  -6   6        188.21        174.59         5.46 o                         
   3  -6   6          2.07          0.69         2.36 o                         
   4  -6   6        120.26        140.04         9.09 o                         
   5  -6   6          8.41         13.94         5.48 o                         
   6  -6   6         24.65         29.63         6.47 o                         
  -7  -5   6         23.56         21.85         3.98 o                         
  -6  -5   6         19.28         24.00         3.52 o                         
  -5  -5   6        397.90        366.71         7.92 o                         
  -4  -5   6        133.95        130.18         9.90 o                         
  -3  -5   6        449.55        453.80         7.79 o                         
  -2  -5   6         29.77         28.98         3.73 o                         
  -1  -5   6        136.60        122.71         3.29 o                         
   0  -5   6        397.22        400.63         6.97 o                         
   1  -5   6        772.51        754.23        10.56 o                         
   2  -5   6        179.21        186.55         5.32 o                         
   3  -5   6         75.44         69.75         3.96 o                         
   4  -5   6         90.61         90.38         4.58 o                         
   5  -5   6        102.00        104.69         8.09 o                         
   6  -5   6         32.15         39.59         6.60 o                         
  -7  -4   6        121.61        121.03         5.94 o                         
  -6  -4   6         49.43         48.52         3.91 o                         
  -5  -4   6         61.81         71.28         7.59 o                         
  -4  -4   6        248.98        242.71         5.80 o                         
  -3  -4   6         56.39         52.71         6.66 o                         
  -2  -4   6        161.07        155.89         4.26 o                         
  -1  -4   6        344.17        336.05         4.55 o                         
   0  -4   6         10.12         12.96         2.18 o                         
   1  -4   6        564.34        566.51         8.45 o                         
   2  -4   6        178.04        179.52         5.66 o                         
   3  -4   6         65.55         68.62         7.53 o                         
   4  -4   6          1.80          2.04         2.36 o                         
   5  -4   6         55.56         60.13         6.22 o                         
   6  -4   6        219.79        228.18        11.45 o                         
   7  -4   6         23.86         28.38         6.85 o                         
  -7  -3   6          0.94          2.12         5.60 o                         
  -6  -3   6        111.54        116.45         6.04 o                         
  -5  -3   6        379.36        363.34         7.22 o                         
  -4  -3   6         45.45         47.42         2.64 o                         
  -3  -3   6        180.09        172.71         3.81 o                         
  -2  -3   6         11.52         18.83         2.03 o                         
  -1  -3   6         57.69         56.19         1.83 o                         
   0  -3   6        188.77        190.96         4.16 o                         
   1  -3   6        443.56        450.88        12.57 o                         
   2  -3   6        157.33        155.10         4.49 o                         
   3  -3   6          1.50          2.69         2.37 o                         
   4  -3   6         38.15         37.84         3.10 o                         
   5  -3   6         82.31         74.81         6.10 o                         
   6  -3   6          7.30          6.35         4.73 o                         
   7  -3   6        200.81        228.30        12.20 o                         
  -7  -2   6         60.19         39.83         7.59 o                         
  -6  -2   6         13.23         13.82         5.35 o                         
  -5  -2   6         91.67         95.12         4.05 o                         
  -4  -2   6        368.98        392.74         4.68 o                         
  -3  -2   6         18.32         18.80         1.74 o                         
  -2  -2   6        499.61        493.81         6.43 o                         
  -1  -2   6         17.38         19.96         1.40 o                         
   0  -2   6         39.14         40.89         1.72 o                         
   1  -2   6         61.81         62.65         2.02 o                         
   2  -2   6        956.32        945.10        11.79 o                         
   3  -2   6        312.78        310.32         6.21 o                         
   4  -2   6          0.47         -2.93         4.05 o                         
   5  -2   6         44.05         45.94         3.68 o                         
   6  -2   6        149.75        144.77         8.96 o                         
   7  -2   6          1.87         -0.50         5.10 o                         
  -7  -1   6         11.34          1.37         5.73 o                         
  -6  -1   6          6.72         11.95         5.48 o                         
  -5  -1   6        175.29        171.66         9.34 o                         
  -4  -1   6        224.44        227.39         4.18 o                         
  -3  -1   6        125.58        138.75         3.16 o                         
  -2  -1   6         48.77         54.63         3.38 o                         
  -1  -1   6        873.73        927.72         9.64 o                         
   0  -1   6         79.56         79.14         2.06 o                         
   1  -1   6        305.99        298.49         5.05 o                         
   2  -1   6        419.33        426.87         6.69 o                         
   3  -1   6         56.99         55.73         3.17 o                         
   4  -1   6        243.13        249.91         5.90 o                         
   5  -1   6         54.53         55.51         3.51 o                         
   6  -1   6         62.57         81.91         7.10 o                         
   7  -1   6         48.03         52.66         6.60 o                         
   8  -1   6         74.78         77.55         8.22 o                         
  -7   0   6         80.71         82.78         8.59 o                         
  -6   0   6         67.40         55.52         7.22 o                         
  -5   0   6         11.64         17.69         3.39 o                         
  -4   0   6        156.02        149.61         3.45 o                         
  -3   0   6        186.15        178.38         5.19 o                         
  -2   0   6        613.00        650.21         9.37 o                         
  -1   0   6        477.03        516.37         5.93 o                         
   0   0   6        352.70        381.20         4.35 o                         
   1   0   6        264.69        263.75         6.97 o                         
   2   0   6        486.57        509.03        10.27 o                         
   3   0   6        380.11        391.35         6.65 o                         
   4   0   6          4.59          2.12         2.11 o                         
   5   0   6          9.07         11.63         2.67 o                         
   6   0   6        132.83        128.59         8.34 o                         
   7   0   6         31.11         30.25         5.60 o                         
   8   0   6         74.74         72.82         8.09 o                         
  -7   1   6         65.77         60.87         8.09 o                         
  -6   1   6          9.86          9.46         5.23 o                         
  -5   1   6         45.89         46.87         4.14 o                         
  -4   1   6        164.12        185.17         3.76 o                         
  -3   1   6        115.85        106.36         4.24 o                         
  -2   1   6        247.86        270.51         3.81 o                         
  -1   1   6       1905.11       2105.58        17.71 o                         
   0   1   6       1624.26       1728.35        17.95 o                         
   1   1   6          0.73          0.89         1.99 o                         
   2   1   6        440.87        421.23         6.29 o                         
   3   1   6        124.18        132.59         4.00 o                         
   4   1   6          4.65          3.92         2.05 o                         
   5   1   6        231.20        214.27         5.72 o                         
   6   1   6          7.24          5.48         3.61 o                         
   7   1   6          9.94         10.83         4.73 o                         
   8   1   6          3.56         -2.49         5.23 o                         
  -7   2   6        308.90        310.09        14.07 o                         
  -6   2   6         50.65         56.82         9.09 o                         
  -5   2   6        206.47        206.62         7.34 o                         
  -4   2   6         32.30         42.01         4.17 o                         
  -3   2   6         85.20         87.94         4.31 o                         
  -2   2   6        255.58        278.47         8.46 o                         
  -1   2   6       1815.98       1949.48        19.95 o                         
   0   2   6        599.17        657.39        10.95 o                         
   1   2   6       1216.10       1268.78        35.60 o                         
   2   2   6          5.68         11.56         2.80 o                         
   3   2   6        334.73        327.75         5.85 o                         
   4   2   6         50.36         52.22         8.84 o                         
   5   2   6         13.41         12.06         2.64 o                         
   6   2   6        194.53        196.43         8.84 o                         
   7   2   6         19.79         15.06         5.23 o                         
   8   2   6          1.16         12.45         5.73 o                         
  -7   3   6          0.63          3.86         5.85 o                         
  -6   3   6        209.24        202.04         8.01 o                         
  -5   3   6         34.63         29.90         3.96 o                         
  -4   3   6        401.75        422.26         5.88 o                         
  -3   3   6        838.55        853.35        10.69 o                         
  -2   3   6          5.96          4.59         2.18 o                         
  -1   3   6        248.13        276.35         5.60 o                         
   0   3   6       1332.93       1403.79        20.79 o                         
   1   3   6        121.14        123.48         3.01 o                         
   2   3   6        172.80        176.79         4.00 o                         
   3   3   6         24.22         20.51         2.30 o                         
   4   3   6         74.64         77.61         7.22 o                         
   5   3   6         86.12         82.84         7.10 o                         
   6   3   6          1.69         -0.02         2.84 o                         
   7   3   6         40.44         48.17         6.22 o                         
   8   3   6          2.05         -0.75         5.60 o                         
  -7   4   6          4.05         -2.74         5.98 o                         
  -6   4   6          0.45         -3.52         3.52 o                         
  -5   4   6         66.61         66.23         4.88 o                         
  -4   4   6        290.63        276.75         4.79 o                         
  -3   4   6         15.08         26.36         3.12 o                         
  -2   4   6       2095.06       2064.82        21.62 o                         
  -1   4   6         66.37         71.79        15.31 o                         
   0   4   6         86.56         92.49         3.98 o                         
   1   4   6         82.69         82.25         9.15 o                         
   2   4   6         25.21         24.71         1.51 o                         
   3   4   6        166.68        173.06         4.48 o                         
   4   4   6          6.81          7.59         2.14 o                         
   5   4   6         79.18         79.57         4.09 o                         
   6   4   6         96.70         99.86         5.14 o                         
   7   4   6          8.07         10.95         4.98 o                         
   8   4   6         22.44         26.14         6.22 o                         
  -6   5   6          0.64          7.24         4.09 o                         
  -5   5   6          1.45         -0.73         4.17 o                         
  -4   5   6         67.43         69.67         4.52 o                         
  -3   5   6        330.57        318.68        10.21 o                         
  -2   5   6          1.57          0.62         3.11 o                         
  -1   5   6        623.86        598.57         8.10 o                         
   0   5   6        287.44        279.84         6.85 o                         
   1   5   6         62.40         50.95         2.07 o                         
   2   5   6        416.28        401.77         6.37 o                         
   3   5   6        105.04         87.72         3.81 o                         
   4   5   6        242.78        213.27         7.84 o                         
   5   5   6          9.11          8.22         2.72 o                         
   6   5   6        202.26        209.25         6.47 o                         
   7   5   6         64.63         64.23         6.85 o                         
   8   5   6          8.64          8.71         5.73 o                         
  -6   6   6          7.15          0.87         5.48 o                         
  -5   6   6         19.27         17.68         5.48 o                         
  -4   6   6         66.63         59.88         6.22 o                         
  -3   6   6        118.21        130.57         4.09 o                         
  -2   6   6         16.12         17.92         2.09 o                         
  -1   6   6         93.69        105.97         3.66 o                         
   0   6   6        241.17        219.84         6.35 o                         
   1   6   6          8.00          6.76         3.49 o                         
   2   6   6        156.44        147.53         4.08 o                         
   3   6   6       1395.51       1292.26        15.40 o                         
   4   6   6         30.31         27.29         2.99 o                         
   5   6   6         59.22         56.02         6.41 o                         
   6   6   6          7.07          8.90         6.04 o                         
   7   6   6         21.11         23.65         5.85 o                         
   8   6   6        102.04        130.96         9.59 o                         
  -6   7   6         33.99         18.92         9.83 o                         
  -5   7   6          2.07          7.97         5.23 o                         
  -4   7   6         65.14         80.91         6.85 o                         
  -3   7   6        210.21        207.28         5.27 o                         
  -2   7   6         78.40         78.80         7.03 o                         
  -1   7   6        158.79        149.18         4.40 o                         
   0   7   6          8.30          0.12         2.37 o                         
   1   7   6        410.96        387.01         7.19 o                         
   2   7   6         19.23         16.14         1.85 o                         
   3   7   6        355.08        342.31         7.66 o                         
   4   7   6        522.79        472.41        12.82 o                         
   5   7   6        116.07        114.13        12.07 o                         
   6   7   6         29.45         34.61         3.65 o                         
   7   7   6         41.40         41.70         6.60 o                         
   8   7   6         13.18         21.66         6.22 o                         
  -5   8   6         43.27         48.42         6.60 o                         
  -4   8   6         11.60          3.98         4.61 o                         
  -3   8   6         29.81         25.55         2.99 o                         
  -2   8   6         95.29         96.23         4.39 o                         
  -1   8   6         67.57         63.99         4.42 o                         
   0   8   6        966.76        877.73        16.31 o                         
   1   8   6         32.50         13.94         3.49 o                         
   2   8   6        151.00        143.40         3.75 o                         
   3   8   6        285.40        277.03         6.41 o                         
   4   8   6        260.73        245.78         6.47 o                         
   5   8   6         77.22         73.42         6.54 o                         
   6   8   6         86.05         85.61         5.05 o                         
   7   8   6         91.21         97.35         7.97 o                         
   8   8   6          6.06         19.29         6.97 o                         
  -4   9   6        120.83        133.69         9.09 o                         
  -3   9   6         90.22         97.36         8.22 o                         
  -2   9   6          2.57         -1.18         5.23 o                         
  -1   9   6         70.61         72.17         3.91 o                         
   0   9   6        196.13        195.69         7.72 o                         
   1   9   6        569.15        520.21        12.45 o                         
   2   9   6        166.88        169.17         5.76 o                         
   3   9   6         93.63         86.63         4.40 o                         
   4   9   6        193.00        189.82         6.11 o                         
   5   9   6         14.27         10.50         4.23 o                         
   6   9   6        107.96         95.13         5.44 o                         
   7   9   6          8.55          5.48         5.98 o                         
  -3  10   6         54.59         55.66         7.03 o                         
  -2  10   6        108.92        105.35         5.32 o                         
  -1  10   6          1.95         -2.51         2.51 o                         
   0  10   6        259.23        271.25         9.71 o                         
   1  10   6        440.75        428.10        11.95 o                         
   2  10   6         77.88         53.53         5.35 o                         
   3  10   6        158.71        167.81         5.79 o                         
   4  10   6        215.04        198.60         6.72 o                         
   5  10   6         18.18         25.67         6.66 o                         
   6  10   6          0.63         -0.14         4.92 o                         
   7  10   6         49.79         44.69         7.22 o                         
  -3  11   6         18.70          3.98         4.85 o                         
  -2  11   6         16.63         16.47         3.52 o                         
  -1  11   6         56.50         53.94         4.24 o                         
   0  11   6         47.48         44.69         5.60 o                         
   1  11   6        219.52        217.84         9.59 o                         
   2  11   6        435.61        468.05        13.44 o                         
   3  11   6         37.30         36.00         4.00 o                         
   4  11   6          4.46          2.90         3.07 o                         
   5  11   6         39.37         44.13         4.53 o                         
   6  11   6         22.56         25.53         6.35 o                         
  -2  12   6         10.11          3.73         4.98 o                         
  -1  12   6         50.97         42.64         4.36 o                         
   0  12   6         56.17         41.95         6.35 o                         
   1  12   6         54.25         52.03         6.35 o                         
   2  12   6         46.97         32.86         6.10 o                         
   3  12   6        200.15        191.39        13.07 o                         
   4  12   6         16.72         18.42         5.48 o                         
   5  12   6         13.92         11.24         5.85 o                         
   6  12   6          0.31          1.89         3.91 o                         
  -1  13   6         58.61         62.12         7.47 o                         
   0  13   6         21.32         15.19         5.60 o                         
   1  13   6         72.17         61.12         7.34 o                         
   2  13   6          0.40          2.61         5.35 o                         
   3  13   6         30.11         30.26         7.84 o                         
   4  13   6         72.17         66.10         7.72 o                         
   5  13   6          0.41         -1.12         5.48 o                         
   0  14   6        279.68        290.42        14.07 o                         
   1  14   6          0.47          1.12         6.47 o                         
   2  14   6         31.39         43.69         7.34 o                         
   3  14   6          1.49          3.41         4.17 o                         
   4  14   6         13.94         12.70         6.22 o                         
  -2 -12   7          7.44          5.10         5.98 o                         
  -1 -12   7         55.59         64.36         7.97 o                         
   0 -12   7         28.45         34.89         6.85 o                         
  -4 -11   7          1.61         -2.99         5.73 o                         
  -3 -11   7         14.84         15.68         5.98 o                         
  -2 -11   7         21.55         25.15         6.35 o                         
  -1 -11   7          3.04          4.73         5.35 o                         
   0 -11   7         80.76         83.87         5.98 o                         
   1 -11   7        176.67        183.54        13.32 o                         
   2 -11   7         34.81         47.55         8.22 o                         
  -5 -10   7         34.40         48.42         7.59 o                         
  -4 -10   7         82.24         88.13         8.84 o                         
  -3 -10   7          8.57          8.59         5.60 o                         
  -2 -10   7         12.76         17.43         5.10 o                         
  -1 -10   7         97.73        102.32         8.46 o                         
   0 -10   7         45.88         53.15         4.49 o                         
   1 -10   7        125.27        130.13         6.46 o                         
   2 -10   7        169.33        179.60         7.77 o                         
   3 -10   7          6.73          3.98         6.10 o                         
  -5  -9   7         40.64         43.44         6.85 o                         
  -4  -9   7          1.01         -4.36         4.36 o                         
  -3  -9   7          8.26          8.97         2.01 o                         
  -2  -9   7        151.39        158.34         9.21 o                         
  -1  -9   7        137.38        147.92         8.84 o                         
   0  -9   7         23.56         35.10         3.98 o                         
   1  -9   7        170.30        170.75         6.87 o                         
   2  -9   7        141.06        149.58         6.75 o                         
   3  -9   7         63.68         63.49         7.47 o                         
   4  -9   7          0.42          4.11         5.98 o                         
  -6  -8   7         40.08         38.80         4.75 o                         
  -5  -8   7         21.19         21.23         3.87 o                         
  -4  -8   7        226.37        202.50         7.29 o                         
  -3  -8   7          0.43          0.00         3.98 o                         
  -2  -8   7         28.14         32.49         5.10 o                         
  -1  -8   7         44.99         50.26         8.03 o                         
   0  -8   7        257.78        265.02         8.78 o                         
   1  -8   7         16.05         19.58         7.84 o                         
   2  -8   7        187.77        178.06         8.71 o                         
   3  -8   7         67.49         67.63         4.91 o                         
   4  -8   7         43.23         38.71         6.97 o                         
   5  -8   7          0.46          3.36         5.73 o                         
  -6  -7   7         35.25         41.28         7.22 o                         
  -5  -7   7         47.56         55.93         4.48 o                         
  -4  -7   7         35.07         31.03         3.56 o                         
  -3  -7   7        209.20        199.67         4.15 o                         
  -2  -7   7        110.35         95.73         6.47 o                         
  -1  -7   7        108.04        100.38         5.35 o                         
   0  -7   7          0.93          0.45         2.20 o                         
   1  -7   7          1.11         -0.15         5.23 o                         
   2  -7   7         94.80         89.25         4.70 o                         
   3  -7   7        113.54        117.83         5.79 o                         
   4  -7   7         83.49         82.66         7.84 o                         
   5  -7   7         44.13         43.82         7.22 o                         
  -7  -6   7         53.53         58.89         5.10 o                         
  -6  -6   7          7.14          2.26         3.31 o                         
  -5  -6   7         75.49         66.46         4.48 o                         
  -4  -6   7          3.49          7.11         2.64 o                         
  -3  -6   7        160.65        150.52         5.19 o                         
  -2  -6   7        122.51        119.52         3.11 o                         
  -1  -6   7        272.80        263.28         5.90 o                         
   0  -6   7          8.74         10.69         2.32 o                         
   1  -6   7         89.27         88.69         4.27 o                         
   2  -6   7        111.41         95.14         4.84 o                         
   3  -6   7         32.03         30.41         4.05 o                         
   4  -6   7         84.06         70.96         6.72 o                         
   5  -6   7        152.37        168.30        10.95 o                         
   6  -6   7         69.10         82.66         8.96 o                         
  -7  -5   7         60.12         55.96         4.81 o                         
  -6  -5   7         92.14        101.56         5.59 o                         
  -5  -5   7         44.96         32.89         5.79 o                         
  -4  -5   7         92.18         95.68         6.78 o                         
  -3  -5   7         22.77         20.27         2.64 o                         
  -2  -5   7         67.70         58.43         2.23 o                         
  -1  -5   7        179.71        162.31         3.44 o                         
   0  -5   7        117.25        111.84         5.54 o                         
   1  -5   7          4.50          4.61         2.11 o                         
   2  -5   7         75.89         81.45         7.66 o                         
   3  -5   7         37.77         35.21         3.40 o                         
   4  -5   7          4.79          5.91         2.99 o                         
   5  -5   7         78.80         74.56         7.10 o                         
   6  -5   7         66.13         82.03         8.09 o                         
  -7  -4   7          5.78         -3.24         5.73 o                         
  -6  -4   7         16.49         19.73         3.36 o                         
  -5  -4   7         76.74         81.30         4.48 o                         
  -4  -4   7        323.84        304.61         4.94 o                         
  -3  -4   7         36.69         41.98         5.17 o                         
  -2  -4   7         17.84         21.23         1.50 o                         
  -1  -4   7          4.81          7.18         1.20 o                         
   0  -4   7         29.79         25.94         2.27 o                         
   1  -4   7         64.64         67.58         3.40 o                         
   2  -4   7        215.19        216.72         5.68 o                         
   3  -4   7         22.37         14.57         5.04 o                         
   4  -4   7        151.90        150.95         5.67 o                         
   5  -4   7        198.15        218.72        10.21 o                         
   6  -4   7         32.13         33.86         6.35 o                         
  -7  -3   7          9.35         17.43         6.60 o                         
  -6  -3   7          2.56          2.49         5.23 o                         
  -5  -3   7        242.54        240.66         6.31 o                         
  -4  -3   7         48.36         54.00         2.47 o                         
  -3  -3   7        204.19        195.89         4.27 o                         
  -2  -3   7         84.40         81.99         2.15 o                         
  -1  -3   7         81.87         77.01         2.23 o                         
   0  -3   7          4.46          3.07         1.16 o                         
   1  -3   7          1.34          0.22         1.08 o                         
   2  -3   7        172.65        166.31         6.60 o                         
   3  -3   7        152.40        154.37         5.15 o                         
   4  -3   7        215.97        212.70         6.11 o                         
   5  -3   7         35.92         33.98         5.35 o                         
   6  -3   7        424.39        427.85        14.19 o                         
   7  -3   7          6.26         13.32         6.47 o                         
  -7  -2   7         94.06        102.45         9.71 o                         
  -6  -2   7          1.23         -1.00         5.35 o                         
  -5  -2   7          3.00          5.40         2.35 o                         
  -4  -2   7        948.27        910.28         8.86 o                         
  -3  -2   7         47.37         52.18         2.47 o                         
  -2  -2   7         23.31         22.10         1.27 o                         
  -1  -2   7        285.79        289.47         4.36 o                         
   0  -2   7          8.45          7.58         1.47 o                         
   1  -2   7         69.29         64.94         2.25 o                         
   2  -2   7        452.15        422.28         7.21 o                         
   3  -2   7        245.59        248.82        12.07 o                         
   4  -2   7          2.94          3.87         2.42 o                         
   5  -2   7        298.68        301.43         7.66 o                         
   6  -2   7         68.77         70.08         6.72 o                         
   7  -2   7        163.88        178.13        11.45 o                         
  -7  -1   7         28.38         19.29         6.60 o                         
  -6  -1   7         64.25         66.60         7.84 o                         
  -5  -1   7        104.30        106.39         5.63 o                         
  -4  -1   7         52.50         59.31         4.18 o                         
  -3  -1   7        603.68        576.75         6.96 o                         
  -2  -1   7         40.86         40.90         1.60 o                         
  -1  -1   7        231.08        232.79         4.90 o                         
   0  -1   7        244.04        246.41         3.62 o                         
   1  -1   7         27.59         31.81         2.10 o                         
   2  -1   7         54.12         53.81         3.24 o                         
   3  -1   7        861.85        857.89        11.62 o                         
   4  -1   7        138.96        136.00         8.28 o                         
   5  -1   7          0.59         -2.32         2.32 o                         
   6  -1   7         55.88         54.27         6.47 o                         
   7  -1   7         53.95         59.13         7.47 o                         
  -6   0   7         93.39         78.92         8.22 o                         
  -5   0   7        110.18         90.45         5.27 o                         
  -4   0   7         84.57         91.79         4.79 o                         
  -3   0   7        299.52        296.21        15.93 o                         
  -2   0   7        212.12        221.45         3.79 o                         
  -1   0   7         76.67         75.51         2.93 o                         
   0   0   7        554.59        552.24         5.85 o                         
   1   0   7        295.39        305.59         5.22 o                         
   2   0   7        154.72        161.75         4.26 o                         
   3   0   7         99.79         98.31         4.04 o                         
   4   0   7        234.25        234.61         5.94 o                         
   5   0   7         15.63         12.62         2.75 o                         
   6   0   7         55.90         55.27         6.10 o                         
   7   0   7         32.73         32.99         5.98 o                         
   8   0   7          0.33          3.24         5.73 o                         
  -7   1   7          4.80         -5.60         6.10 o                         
  -6   1   7        512.82        531.54        16.81 o                         
  -5   1   7        258.21        259.48         8.05 o                         
  -4   1   7        483.36        458.49         6.27 o                         
  -3   1   7          3.06          6.15         1.83 o                         
  -2   1   7         76.79         86.08         8.22 o                         
  -1   1   7        646.45        684.24         9.65 o                         
   0   1   7         81.34         88.73         3.07 o                         
   1   1   7        263.35        249.99         4.52 o                         
   2   1   7        140.43        127.32         3.77 o                         
   3   1   7        177.06        170.62         6.10 o                         
   4   1   7         33.90         34.25         5.48 o                         
   5   1   7         93.56         85.05         6.04 o                         
   6   1   7          0.98          2.86         4.36 o                         
   7   1   7         15.22         28.13         6.22 o                         
   8   1   7         70.56         73.32         8.46 o                         
  -7   2   7         91.46         72.95         8.96 o                         
  -6   2   7         41.17         24.81         4.67 o                         
  -5   2   7        175.23        181.09         8.84 o                         
  -4   2   7        248.30        252.85         4.79 o                         
  -3   2   7        405.62        400.94         6.46 o                         
  -2   2   7        316.18        298.75         6.42 o                         
  -1   2   7          1.57          4.73         1.45 o                         
   0   2   7        714.94        769.91         9.60 o                         
   1   2   7          3.75          4.49         1.35 o                         
   2   2   7         77.43         69.38         3.07 o                         
   3   2   7          8.30          8.84         2.86 o                         
   4   2   7         62.53         63.50         3.48 o                         
   5   2   7          3.22          4.98         2.46 o                         
   6   2   7        158.38        154.66         7.41 o                         
   7   2   7         15.09         18.55         5.48 o                         
   8   2   7          0.30          5.48         5.73 o                         
  -7   3   7        159.81        166.93        12.07 o                         
  -6   3   7         39.84         36.90         4.80 o                         
  -5   3   7         38.21         34.23         4.27 o                         
  -4   3   7        182.77        188.99         2.63 o                         
  -3   3   7         50.85         58.79         6.35 o                         
  -2   3   7         42.08         35.35         3.86 o                         
  -1   3   7        664.14        674.86        12.32 o                         
   0   3   7        690.88        714.90        12.20 o                         
   1   3   7         40.53         42.74         2.12 o                         
   2   3   7          6.89          4.04         1.61 o                         
   3   3   7          2.86          3.44         1.84 o                         
   4   3   7          2.64          4.91         1.23 o                         
   5   3   7         14.10         18.54         2.95 o                         
   6   3   7        107.51        110.87         9.09 o                         
   7   3   7         65.52         68.71         7.22 o                         
   8   3   7         44.81         49.05         7.10 o                         
  -6   4   7         69.04         68.12         5.76 o                         
  -5   4   7         75.57         77.29         5.37 o                         
  -4   4   7         17.35         21.70         3.61 o                         
  -3   4   7        279.32        288.49         5.47 o                         
  -2   4   7          0.77          3.86         3.24 o                         
  -1   4   7        267.36        250.75         5.17 o                         
   0   4   7          0.72          2.99         1.99 o                         
   1   4   7        763.09        732.51         8.95 o                         
   2   4   7        136.37        121.42         8.34 o                         
   3   4   7         81.64         74.71         4.79 o                         
   4   4   7         55.91         58.28         3.42 o                         
   5   4   7          7.47          9.48         2.59 o                         
   6   4   7         36.06         40.72         9.77 o                         
   7   4   7        161.64        189.96        10.71 o                         
   8   4   7         41.67         38.09         6.97 o                         
  -6   5   7         19.33         19.80         4.44 o                         
  -5   5   7          1.81          8.84         5.10 o                         
  -4   5   7        212.39        222.95         9.96 o                         
  -3   5   7        274.85        250.58         9.71 o                         
  -2   5   7         91.79        101.71         3.44 o                         
  -1   5   7         13.36         17.96         2.62 o                         
   0   5   7        595.72        613.38         6.39 o                         
   1   5   7         18.08         18.93         1.36 o                         
   2   5   7          0.64          2.10         1.64 o                         
   3   5   7        727.22        680.35        12.82 o                         
   4   5   7        121.49        112.38         4.70 o                         
   5   5   7          6.03          6.38         2.57 o                         
   6   5   7         33.45         37.51         3.65 o                         
   7   5   7         67.02         58.76         6.72 o                         
   8   5   7         15.63         11.33         5.85 o                         
  -6   6   7         36.77         38.84         7.10 o                         
  -5   6   7         40.05         52.03         6.72 o                         
  -4   6   7         46.55         45.93         6.10 o                         
  -3   6   7        169.51        185.11         8.96 o                         
  -2   6   7        671.35        637.66         9.06 o                         
  -1   6   7        139.67        139.01         4.26 o                         
   0   6   7        177.95        173.03         6.10 o                         
   1   6   7         25.57         34.73         3.61 o                         
   2   6   7         50.44         47.46         2.81 o                         
   3   6   7          2.02          3.93         2.18 o                         
   4   6   7        434.33        444.42         8.23 o                         
   5   6   7         50.57         51.79         3.91 o                         
   6   6   7        101.41         91.93         4.88 o                         
   7   6   7        160.19        188.96        11.08 o                         
   8   6   7          8.83          5.85         5.98 o                         
  -5   7   7         72.14         73.44         7.72 o                         
  -4   7   7         11.19         14.19         5.23 o                         
  -3   7   7        272.41        278.59        10.71 o                         
  -2   7   7        147.39        152.73         7.66 o                         
  -1   7   7        221.88        236.59         5.62 o                         
   0   7   7        400.32        379.17         9.34 o                         
   1   7   7        312.17        283.32         5.90 o                         
   2   7   7          1.78          1.45         2.24 o                         
   3   7   7         11.65         14.50         2.51 o                         
   4   7   7        329.58        325.17         7.29 o                         
   5   7   7         47.25         47.32         4.05 o                         
   6   7   7         50.31         58.39         4.64 o                         
   7   7   7         16.09         23.40         6.22 o                         
   8   7   7        175.31        242.37        13.32 o                         
  -5   8   7         62.93         65.98         7.59 o                         
  -4   8   7         87.46         77.93         7.47 o                         
  -3   8   7         38.13         38.98         4.11 o                         
  -2   8   7        341.82        339.54         6.93 o                         
  -1   8   7        191.04        179.37         5.38 o                         
   0   8   7        138.01        158.84         6.72 o                         
   1   8   7        151.51        145.64         6.85 o                         
   2   8   7        151.67        149.25         7.34 o                         
   3   8   7        240.29        214.78         5.84 o                         
   4   8   7         45.88         47.62         3.74 o                         
   5   8   7         90.94         89.51         5.79 o                         
   6   8   7         27.33         30.03         3.87 o                         
   7   8   7         28.90         37.22         6.72 o                         
  -4   9   7        250.78        222.57        11.08 o                         
  -3   9   7        113.25        105.41         5.11 o                         
  -2   9   7         16.89         20.71         3.02 o                         
  -1   9   7        214.59        223.66         6.31 o                         
   0   9   7        151.14        138.30         7.10 o                         
   1   9   7        296.28        310.09         9.83 o                         
   2   9   7         57.47         55.99         5.10 o                         
   3   9   7         42.54         46.98         3.47 o                         
   4   9   7        104.31         91.89         5.60 o                         
   5   9   7        203.47        209.14         7.08 o                         
   6   9   7          0.52          6.44         3.56 o                         
   7   9   7         24.61         31.00         6.60 o                         
  -3  10   7        445.01        435.29         9.08 o                         
  -2  10   7         74.41         77.48         4.51 o                         
  -1  10   7          2.31          0.73         6.10 o                         
   0  10   7        136.02        123.98         7.47 o                         
   1  10   7         90.98        101.33         7.22 o                         
   2  10   7        168.21        156.75         6.22 o                         
   3  10   7        136.64        129.59         8.46 o                         
   4  10   7         44.02         44.72         4.02 o                         
   5  10   7          8.44         13.05         3.63 o                         
   6  10   7         65.74         72.40         5.41 o                         
   7  10   7         16.58         11.83         6.10 o                         
  -3  11   7         40.23         35.60         5.48 o                         
  -2  11   7        171.37        160.01         6.71 o                         
  -1  11   7         30.59         28.33         3.82 o                         
   0  11   7         31.37         34.98         5.35 o                         
   1  11   7        107.46        100.71         7.34 o                         
   2  11   7         46.41         42.18         5.48 o                         
   3  11   7         74.27         65.60         6.85 o                         
   4  11   7         30.50         26.27         5.85 o                         
   5  11   7         28.04         25.93         4.09 o                         
   6  11   7          0.71          2.29         3.91 o                         
  -2  12   7         60.45         61.99         6.72 o                         
  -1  12   7         43.43         38.08         4.36 o                         
   0  12   7         79.26         81.04         7.59 o                         
   1  12   7         55.42         64.98         6.85 o                         
   2  12   7         69.46         70.30         5.66 o                         
   3  12   7         14.49         17.30         5.73 o                         
   4  12   7         97.87         94.23         8.09 o                         
   5  12   7          9.32          8.09         5.73 o                         
   6  12   7          0.75         -0.37         5.48 o                         
  -1  13   7         10.19         25.52         6.22 o                         
   0  13   7        114.07        118.95        13.26 o                         
   1  13   7        113.38        111.29         8.46 o                         
   2  13   7         56.96         55.18         5.54 o                         
   3  13   7         29.46         24.65         6.47 o                         
   4  13   7         44.03         47.43         7.10 o                         
   5  13   7         18.25          7.97         5.98 o                         
   1  14   7        133.26        142.28        10.46 o                         
   2  14   7         17.47         12.60         4.62 o                         
   3  14   7         41.45         41.45         7.22 o                         
  -3 -11   8         63.53         69.09         8.96 o                         
  -2 -11   8          2.27         -5.35         5.35 o                         
  -1 -11   8         69.07         79.30         8.59 o                         
   0 -11   8        116.26        126.23        10.21 o                         
   1 -11   8         61.43         66.69         5.58 o                         
  -4 -10   8         59.54         49.30         7.47 o                         
  -3 -10   8          0.36          3.73         5.23 o                         
  -2 -10   8         90.56        101.08         9.09 o                         
  -1 -10   8          4.69         17.18         5.60 o                         
   0 -10   8        163.26        169.68         8.85 o                         
   1 -10   8         82.26         85.55         5.79 o                         
   2 -10   8        132.59        141.49         7.26 o                         
  -5  -9   8         53.38         71.95         8.09 o                         
  -4  -9   8        104.34        104.27         4.73 o                         
  -3  -9   8        150.90        139.42        10.08 o                         
  -2  -9   8          0.37          2.70         2.00 o                         
  -1  -9   8         84.65         76.93         7.34 o                         
   0  -9   8          3.99          7.43         3.21 o                         
   1  -9   8        238.75        226.54         7.74 o                         
   2  -9   8        137.85        145.01        15.25 o                         
   3  -9   8         40.45         40.95         6.85 o                         
  -5  -8   8         50.05         48.92         6.97 o                         
  -4  -8   8          0.84          0.00         4.61 o                         
  -3  -8   8        129.48        137.30         9.09 o                         
  -2  -8   8         53.52         39.46         5.60 o                         
  -1  -8   8        103.88        115.15         7.72 o                         
   0  -8   8        194.87        209.29         6.66 o                         
   1  -8   8         11.37         10.15         3.26 o                         
   2  -8   8         36.43         43.01         5.60 o                         
   3  -8   8        186.66        188.98         8.09 o                         
   4  -8   8          1.63         -2.37         5.73 o                         
  -6  -7   8         86.23         94.49         5.85 o                         
  -5  -7   8          3.85         13.43         4.61 o                         
  -4  -7   8         40.50         42.83         8.34 o                         
  -3  -7   8         91.74         94.89         3.60 o                         
  -2  -7   8        230.82        226.68         9.71 o                         
  -1  -7   8        115.76        116.02         7.72 o                         
   0  -7   8         14.07         14.16         2.71 o                         
   1  -7   8        517.88        504.01         9.54 o                         
   2  -7   8          1.27          3.42         3.11 o                         
   3  -7   8          3.03          4.36         3.07 o                         
   4  -7   8         42.06         50.54         7.47 o                         
   5  -7   8         13.38          9.71         6.22 o                         
  -6  -6   8         40.50         49.65         4.57 o                         
  -5  -6   8        118.21        120.84         6.18 o                         
  -4  -6   8          0.41          2.50         3.05 o                         
  -3  -6   8          2.00          2.24         2.11 o                         
  -2  -6   8          6.90          6.47         3.61 o                         
  -1  -6   8        117.96         94.36         6.72 o                         
   0  -6   8        336.85        329.43         7.12 o                         
   1  -6   8         30.52         27.76         3.08 o                         
   2  -6   8        575.72        538.82         9.86 o                         
   3  -6   8          5.97          9.01         2.94 o                         
   4  -6   8         81.70         85.10         6.18 o                         
   5  -6   8         46.37         46.56         7.47 o                         
  -6  -5   8          5.83          7.61         3.49 o                         
  -5  -5   8          0.83         -1.73         2.90 o                         
  -4  -5   8        150.01        144.32         4.00 o                         
  -3  -5   8          1.27          1.44         1.44 o                         
  -2  -5   8         42.58         44.06         3.21 o                         
  -1  -5   8        147.57        139.42         6.85 o                         
   0  -5   8         32.16         32.61         4.85 o                         
   1  -5   8         59.54         59.13         5.10 o                         
   2  -5   8         18.91         21.91         2.95 o                         
   3  -5   8        310.29        298.60         7.48 o                         
   4  -5   8         18.81         13.93         3.35 o                         
   5  -5   8        108.97        125.10         9.09 o                         
   6  -5   8        279.96        317.93        13.94 o                         
  -7  -4   8          4.50          1.49         6.47 o                         
  -6  -4   8          7.24          4.44         3.18 o                         
  -5  -4   8          5.86          3.84         2.75 o                         
  -4  -4   8         22.59         23.32         5.36 o                         
  -3  -4   8        167.03        158.41        10.95 o                         
  -2  -4   8         10.32         12.24         2.33 o                         
  -1  -4   8        346.40        327.25         5.05 o                         
   0  -4   8        202.25        195.50         3.97 o                         
   1  -4   8        185.85        170.19         5.08 o                         
   2  -4   8          4.39          6.64         2.37 o                         
   3  -4   8         90.03         86.88         4.57 o                         
   4  -4   8        140.60        136.91         5.80 o                         
   5  -4   8        113.06        106.43         8.09 o                         
   6  -4   8         56.46         65.35         7.59 o                         
  -7  -3   8         69.85         58.88         8.46 o                         
  -6  -3   8          2.84         -4.73         5.35 o                         
  -5  -3   8          0.97          2.13         2.51 o                         
  -4  -3   8         77.30         78.43         6.54 o                         
  -3  -3   8        182.49        166.29         4.23 o                         
  -2  -3   8        190.63        188.08         4.11 o                         
  -1  -3   8          0.52         -0.09         1.93 o                         
   0  -3   8        278.57        264.54         4.20 o                         
   1  -3   8        113.59        106.59         4.20 o                         
   2  -3   8        320.68        314.57         9.34 o                         
   3  -3   8        308.56        304.63         6.99 o                         
   4  -3   8         18.02         21.00         3.24 o                         
   5  -3   8         45.49         51.09         4.99 o                         
   6  -3   8        130.11        144.28        10.58 o                         
   7  -3   8         55.78         57.88         7.97 o                         
  -7  -2   8         21.11         19.29         7.10 o                         
  -6  -2   8         10.59          8.09         5.73 o                         
  -5  -2   8         43.84         49.05         6.22 o                         
  -4  -2   8         95.76        102.83         3.76 o                         
  -3  -2   8        161.75        167.56         3.10 o                         
  -2  -2   8         90.87         89.91         3.21 o                         
  -1  -2   8        275.71        260.99         5.37 o                         
   0  -2   8         97.18         95.45         2.68 o                         
   1  -2   8         65.64         69.40         2.65 o                         
   2  -2   8        197.59        177.16         5.01 o                         
   3  -2   8        243.70        224.54         5.94 o                         
   4  -2   8        354.51        341.90         7.70 o                         
   5  -2   8         58.70         54.12         4.11 o                         
   6  -2   8         18.59         13.94         5.60 o                         
   7  -2   8         28.54         34.73         7.10 o                         
  -7  -1   8        143.43        139.79        11.20 o                         
  -6  -1   8        186.45        171.16        11.20 o                         
  -5  -1   8         36.18         32.77         4.31 o                         
  -4  -1   8        151.12        136.48         5.98 o                         
  -3  -1   8        179.23        184.03         3.18 o                         
  -2  -1   8        276.21        278.35         5.54 o                         
  -1  -1   8         46.49         53.42         2.85 o                         
   0  -1   8         78.14         69.11         2.36 o                         
   1  -1   8        192.18        192.80         3.59 o                         
   2  -1   8         50.54         49.22         3.91 o                         
   3  -1   8        370.04        336.74         6.95 o                         
   4  -1   8        276.96        269.00         7.59 o                         
   5  -1   8         14.46         18.19         3.24 o                         
   6  -1   8        100.69        117.14         8.96 o                         
   7  -1   8         15.27          9.83         5.85 o                         
  -7   0   8         14.43         13.82         7.22 o                         
  -6   0   8        135.64        129.96        10.08 o                         
  -5   0   8        117.50        130.92         6.82 o                         
  -4   0   8        358.16        353.17         8.58 o                         
  -3   0   8        249.80        259.01         4.43 o                         
  -2   0   8         46.40         54.70         2.43 o                         
  -1   0   8         67.76         70.02         6.10 o                         
   0   0   8        283.19        277.39         5.32 o                         
   1   0   8         62.19         63.33         2.44 o                         
   2   0   8        293.08        302.49         6.47 o                         
   3   0   8         47.41         43.13         3.08 o                         
   4   0   8        196.68        184.44         5.72 o                         
   5   0   8        255.52        258.06         7.09 o                         
   6   0   8          0.58         -3.24         3.98 o                         
   7   0   8         12.36         12.57         5.60 o                         
  -7   1   8        216.60        226.06        13.82 o                         
  -6   1   8         12.79          6.00         4.22 o                         
  -5   1   8        254.43        268.37         8.27 o                         
  -4   1   8         55.20         55.51         2.58 o                         
  -3   1   8         48.58         50.80         3.86 o                         
  -2   1   8        216.76        207.40         3.95 o                         
  -1   1   8        225.81        227.28         4.70 o                         
   0   1   8          1.11          4.29         3.55 o                         
   1   1   8        189.04        184.66         4.15 o                         
   2   1   8          8.74         13.92         2.18 o                         
   3   1   8        227.11        235.79         5.58 o                         
   4   1   8         27.71         33.79         8.65 o                         
   5   1   8         30.85         30.37         3.34 o                         
   6   1   8        192.69        196.18         9.96 o                         
   7   1   8          9.80         12.32         5.35 o                         
  -6   2   8        288.97        298.76         9.81 o                         
  -5   2   8         32.39         29.74         2.43 o                         
  -4   2   8        162.45        168.59         7.59 o                         
  -3   2   8        301.82        290.80         7.26 o                         
  -2   2   8        650.72        634.49        14.32 o                         
  -1   2   8         98.45         86.33         5.60 o                         
   0   2   8        482.19        498.82         7.44 o                         
   1   2   8        168.57        179.05         3.98 o                         
   2   2   8         66.65         61.73         3.20 o                         
   3   2   8         33.95         32.55         2.78 o                         
   4   2   8         57.45         57.25         3.78 o                         
   5   2   8          5.72         13.04         5.98 o                         
   6   2   8         44.99         50.93         4.09 o                         
   7   2   8        165.79        179.13        11.20 o                         
  -6   3   8        187.35        191.33         8.67 o                         
  -5   3   8         98.08        106.19         7.47 o                         
  -4   3   8        186.48        179.30         5.71 o                         
  -3   3   8         21.31         27.27         4.11 o                         
  -2   3   8        233.68        208.26         8.09 o                         
  -1   3   8        524.16        503.63         7.48 o                         
   0   3   8        115.20        112.62         3.74 o                         
   1   3   8        177.75        185.55         7.34 o                         
   2   3   8         85.41         82.92         3.40 o                         
   3   3   8        575.56        547.80         8.57 o                         
   4   3   8          4.07          7.75         2.33 o                         
   5   3   8         42.82         47.24         3.98 o                         
   6   3   8          9.88          8.34         3.08 o                         
   7   3   8        101.47         94.73         8.09 o                         
   8   3   8         76.99         76.93         8.96 o                         
  -6   4   8         42.26         33.02         5.19 o                         
  -5   4   8         14.32         10.31         4.00 o                         
  -4   4   8         32.57         30.87         2.38 o                         
  -3   4   8        246.50        251.28         8.03 o                         
  -2   4   8        129.16        133.69         6.97 o                         
  -1   4   8         17.67         19.75         3.92 o                         
   0   4   8          3.08          2.37         2.24 o                         
   1   4   8        199.03        190.71         6.72 o                         
   2   4   8        117.38        110.76         6.10 o                         
   3   4   8         45.40         35.98         2.81 o                         
   4   4   8        915.08        872.77        12.27 o                         
   5   4   8          0.86         -2.32         2.32 o                         
   6   4   8        160.92        180.45         6.59 o                         
   7   4   8        100.09        102.32         8.96 o                         
   8   4   8         29.47         37.47         7.34 o                         
  -6   5   8         41.02         33.36         7.10 o                         
  -5   5   8         38.87         42.95         6.85 o                         
  -4   5   8          4.03         15.06         4.85 o                         
  -3   5   8         47.85         49.67         5.85 o                         
  -2   5   8        134.23        138.72         3.17 o                         
  -1   5   8        210.55        228.31         4.60 o                         
   0   5   8        440.29        395.61         9.09 o                         
   1   5   8          0.69          2.10         1.47 o                         
   2   5   8        120.90        128.40         2.90 o                         
   3   5   8        182.87        169.64         5.03 o                         
   4   5   8          0.57          1.34         2.74 o                         
   5   5   8        117.00        111.84         5.32 o                         
   6   5   8         61.87         58.73         6.72 o                         
   7   5   8        129.73        158.09        10.83 o                         
  -5   6   8          7.86         -0.50         5.60 o                         
  -4   6   8         43.00         44.94         6.35 o                         
  -3   6   8         78.08         82.91         7.10 o                         
  -2   6   8         97.60         95.42         3.84 o                         
  -1   6   8        244.05        271.42         5.86 o                         
   0   6   8         10.19         18.21         2.24 o                         
   1   6   8        906.75        814.24        15.44 o                         
   2   6   8          1.64         -0.05         2.37 o                         
   3   6   8        102.74         93.73         4.21 o                         
   4   6   8        115.99        114.70         5.05 o                         
   5   6   8        101.23        119.60        11.70 o                         
   6   6   8          6.42          7.63         3.17 o                         
   7   6   8         56.51         57.88         6.97 o                         
  -5   7   8        193.27        209.26        11.83 o                         
  -4   7   8          2.37          1.00         4.73 o                         
  -3   7   8         89.60         90.62         7.47 o                         
  -2   7   8        279.02        308.16         6.51 o                         
  -1   7   8        164.31        156.38         6.72 o                         
   0   7   8        431.07        415.77        10.21 o                         
   1   7   8          0.95          4.85         3.11 o                         
   2   7   8         76.07         59.25         5.10 o                         
   3   7   8         82.23         86.87         7.97 o                         
   4   7   8        164.66        160.66         5.78 o                         
   5   7   8        119.91        136.32         7.53 o                         
   6   7   8         17.75         22.06         3.86 o                         
   7   7   8         62.05         58.88         7.34 o                         
  -5   8   8         18.06         11.33         6.10 o                         
  -4   8   8        323.85        324.77        13.07 o                         
  -3   8   8        130.40        122.99         8.71 o                         
  -2   8   8         60.39         51.98         3.52 o                         
  -1   8   8        232.91        237.15         6.18 o                         
   0   8   8        176.17        168.30         7.22 o                         
   1   8   8        112.03        108.98         4.71 o                         
   2   8   8         51.40         60.87         5.35 o                         
   3   8   8          0.47          3.75         2.99 o                         
   4   8   8         31.28         30.24         6.91 o                         
   5   8   8         71.83         77.84         4.80 o                         
   6   8   8        147.33        168.59         7.22 o                         
   7   8   8          8.33         12.57         5.85 o                         
  -4   9   8         45.82         31.37         6.47 o                         
  -3   9   8        331.78        323.28        12.70 o                         
  -2   9   8        254.62        252.38        11.20 o                         
  -1   9   8          7.90          4.46         2.75 o                         
   0   9   8        183.49        174.90         7.72 o                         
   1   9   8        122.45        115.52         5.15 o                         
   2   9   8          9.93          9.46         4.23 o                         
   3   9   8         39.60         44.69         5.35 o                         
   4   9   8         90.64         89.15         4.69 o                         
   5   9   8          1.22          1.60         3.15 o                         
   6   9   8          6.76          8.42         3.65 o                         
   7   9   8         54.13         74.81         8.09 o                         
  -3  10   8        142.87        123.98         8.96 o                         
  -2  10   8        296.25        305.00         7.86 o                         
  -1  10   8         18.47          9.48         4.11 o                         
   0  10   8         10.65          8.59         4.23 o                         
   1  10   8        110.96        118.26         7.97 o                         
   2  10   8         59.72         70.08         6.35 o                         
   3  10   8         17.86         18.92         4.98 o                         
   4  10   8         50.77         58.63         6.47 o                         
   5  10   8         16.92         14.82         4.79 o                         
   6  10   8         12.17         25.07         7.10 o                         
  -3  11   8         50.89         39.96         6.97 o                         
  -2  11   8         64.17         62.87         6.66 o                         
  -1  11   8         59.62         71.04         4.80 o                         
   0  11   8          1.71          5.10         4.61 o                         
   1  11   8         19.30         13.20         4.85 o                         
   2  11   8         83.38         83.10        10.02 o                         
   3  11   8         35.33         45.44         5.98 o                         
   4  11   8          4.68          0.00         4.98 o                         
   5  11   8         77.23         79.17         8.22 o                         
   6  11   8         13.70         17.78         6.91 o                         
  -2  12   8         79.93         79.99         5.45 o                         
  -1  12   8         35.83         34.34         4.39 o                         
   0  12   8         54.66         66.86         5.14 o                         
   1  12   8         95.04         92.24         7.72 o                         
   2  12   8          5.64          3.78         5.10 o                         
   3  12   8        106.40         87.39         8.34 o                         
   4  12   8         82.29         72.82         7.59 o                         
   5  12   8         10.32          0.50         5.73 o                         
   0  13   8        158.40        165.64        16.68 o                         
   1  13   8         25.06         27.14         6.22 o                         
   2  13   8         69.86         74.93         7.53 o                         
   3  13   8          9.24          9.34         5.73 o                         
   4  13   8         34.07         23.65         6.47 o                         
  -3 -10   9        194.36        192.20        12.70 o                         
  -2 -10   9        132.17        152.49        10.58 o                         
  -1 -10   9         27.52         31.99         7.10 o                         
   0 -10   9          5.17          1.12         5.73 o                         
   1 -10   9         54.28         72.45         8.22 o                         
  -4  -9   9        102.91        103.32         9.09 o                         
  -3  -9   9          2.05          1.24         4.98 o                         
  -2  -9   9        110.03        118.13         9.34 o                         
  -1  -9   9         63.28         62.12         7.59 o                         
   0  -9   9         74.87         75.93         8.09 o                         
   1  -9   9          5.85          7.90         3.44 o                         
   2  -9   9         37.17         32.93         4.58 o                         
   3  -9   9         11.01         23.15         6.85 o                         
  -5  -8   9         29.55         29.13         6.47 o                         
  -4  -8   9         83.00         95.60         8.09 o                         
  -3  -8   9          3.51          1.65         2.22 o                         
  -2  -8   9          2.32         -4.36         4.36 o                         
  -1  -8   9         61.16         62.86         6.97 o                         
   0  -8   9         76.31         82.28         7.72 o                         
   1  -8   9          0.85         -2.05         7.90 o                         
   2  -8   9        228.85        208.08         7.74 o                         
   3  -8   9         42.04         47.93         4.89 o                         
   4  -8   9          6.10         16.18         6.85 o                         
  -5  -7   9         61.82         69.03         6.60 o                         
  -4  -7   9         17.96         18.99         3.49 o                         
  -3  -7   9        122.65        124.23         8.96 o                         
  -2  -7   9          1.33          4.85         4.23 o                         
  -1  -7   9         56.38         53.40         6.35 o                         
   0  -7   9         40.09         37.47         5.23 o                         
   1  -7   9        108.56        105.08         5.32 o                         
   2  -7   9          0.37          2.57         3.98 o                         
   3  -7   9        141.62        137.67        11.20 o                         
   4  -7   9         68.61         88.13         8.46 o                         
  -6  -6   9         27.92         23.43         5.98 o                         
  -5  -6   9          7.25          5.37         3.34 o                         
  -4  -6   9          5.09          5.64         1.69 o                         
  -3  -6   9         10.37         11.96         3.28 o                         
  -2  -6   9         35.70         35.98         4.98 o                         
  -1  -6   9        203.18        193.94         8.84 o                         
   0  -6   9        198.45        200.54         8.84 o                         
   1  -6   9         63.62         57.13         3.90 o                         
   2  -6   9         16.47         18.42         3.49 o                         
   3  -6   9         70.49         78.50         6.54 o                         
   4  -6   9         12.01         10.89         3.65 o                         
   5  -6   9         35.77         37.22         7.10 o                         
  -6  -5   9         18.36         16.50         3.74 o                         
  -5  -5   9          0.78          3.42         3.10 o                         
  -4  -5   9        128.41        114.78         5.48 o                         
  -3  -5   9          2.13          0.90         2.51 o                         
  -2  -5   9          7.39          6.23         2.37 o                         
  -1  -5   9         67.20         68.96         5.60 o                         
   0  -5   9        510.93        484.73        12.82 o                         
   1  -5   9        300.06        290.24        19.54 o                         
   2  -5   9        163.67        157.40         7.78 o                         
   3  -5   9         19.40         15.32         3.21 o                         
   4  -5   9          9.88          3.57         3.25 o                         
   5  -5   9         46.73         57.88         7.59 o                         
  -6  -4   9         28.52         30.50         6.85 o                         
  -5  -4   9         31.79         33.33         3.61 o                         
  -4  -4   9         12.56         14.97         2.82 o                         
  -3  -4   9        255.83        226.10        10.46 o                         
  -2  -4   9         92.11         95.27         3.71 o                         
  -1  -4   9         39.11         35.45         2.85 o                         
   0  -4   9        293.09        279.71         9.34 o                         
   1  -4   9        289.33        288.04         6.57 o                         
   2  -4   9        168.76        163.03         5.67 o                         
   3  -4   9        166.32        175.35         6.29 o                         
   4  -4   9        161.97        147.92         7.78 o                         
   5  -4   9         17.53         23.78         6.10 o                         
   6  -4   9         82.09         84.15         8.59 o                         
  -6  -3   9          6.31          8.71         5.98 o                         
  -5  -3   9          0.57         -3.41         6.47 o                         
  -4  -3   9        194.59        194.60         4.31 o                         
  -3  -3   9         17.99         15.63         2.31 o                         
  -2  -3   9        287.87        281.96         5.19 o                         
  -1  -3   9        215.25        215.05         5.36 o                         
   0  -3   9        126.97        120.64         4.54 o                         
   1  -3   9        242.97        229.13         5.72 o                         
   2  -3   9        324.72        319.34         7.78 o                         
   3  -3   9         43.83         40.44         3.67 o                         
   4  -3   9         56.58         49.04         3.92 o                         
   5  -3   9        120.78        113.09         5.72 o                         
   6  -3   9          6.05          2.61         5.35 o                         
  -6  -2   9         71.94         78.30         8.84 o                         
  -5  -2   9         21.28         18.30         5.98 o                         
  -4  -2   9         61.55         60.03         2.46 o                         
  -3  -2   9        195.46        190.64         4.58 o                         
  -2  -2   9        122.97        119.87         3.76 o                         
  -1  -2   9        506.72        509.20         8.14 o                         
   0  -2   9        138.07        136.00         4.32 o                         
   1  -2   9         24.27         26.69         2.01 o                         
   2  -2   9        109.16         99.63         4.57 o                         
   3  -2   9        360.33        343.74         7.48 o                         
   4  -2   9         28.30         24.16         3.39 o                         
   5  -2   9         30.64         32.56         5.91 o                         
   6  -2   9         11.82          6.35         5.35 o                         
  -6  -1   9          0.71         -5.48         5.48 o                         
  -5  -1   9          7.83          1.34         3.74 o                         
  -4  -1   9          3.62          2.46         2.47 o                         
  -3  -1   9        539.28        513.02         7.16 o                         
  -2  -1   9        144.69        144.81         4.67 o                         
  -1  -1   9        110.06        110.96         4.16 o                         
   0  -1   9        479.07        490.35         7.83 o                         
   1  -1   9         27.26         29.31         1.97 o                         
   2  -1   9          1.70          2.38         1.50 o                         
   3  -1   9        122.93        119.89         4.92 o                         
   4  -1   9        210.50        193.43         6.29 o                         
   5  -1   9          5.00          3.73         5.85 o                         
   6  -1   9         63.96         70.71         7.47 o                         
   7  -1   9          6.83          5.73         6.47 o                         
  -6   0   9        285.83        311.70        14.44 o                         
  -5   0   9          3.84          1.02         2.06 o                         
  -4   0   9         38.65         40.46         2.45 o                         
  -3   0   9          1.86          1.27         1.75 o                         
  -2   0   9         67.30         66.80         2.93 o                         
  -1   0   9        343.45        344.44         6.38 o                         
   0   0   9        130.38        135.49         4.31 o                         
   1   0   9        232.23        227.84         4.08 o                         
   2   0   9          0.50         -1.89         1.94 o                         
   3   0   9         68.41         67.90         3.76 o                         
   4   0   9         92.77         92.43         7.03 o                         
   5   0   9        110.50        120.34         5.99 o                         
   6   0   9          0.91          5.10         4.98 o                         
   7   0   9         41.98         42.95         7.10 o                         
  -6   1   9        118.85        128.02         4.52 o                         
  -5   1   9        122.53        117.08         4.94 o                         
  -4   1   9         64.88         65.76         8.34 o                         
  -3   1   9        122.66        124.01         5.63 o                         
  -2   1   9         25.88         31.63         2.54 o                         
  -1   1   9        169.06        173.61         4.58 o                         
   0   1   9        146.74        151.74         4.40 o                         
   1   1   9        191.14        181.51         5.73 o                         
   2   1   9        182.58        170.15         4.73 o                         
   3   1   9         72.88         71.95         8.46 o                         
   4   1   9        170.90        174.43         5.76 o                         
   5   1   9         32.76         33.17         5.60 o                         
   6   1   9         50.43         61.27         4.67 o                         
   7   1   9         27.51         36.85         6.97 o                         
  -6   2   9          3.11         -3.32         4.08 o                         
  -5   2   9         44.87         40.20         5.29 o                         
  -4   2   9        169.40        170.94         6.93 o                         
  -3   2   9        106.16        122.05         5.85 o                         
  -2   2   9         73.10         67.10         3.22 o                         
  -1   2   9         18.15         17.59         2.80 o                         
   0   2   9        101.71         96.81         5.10 o                         
   1   2   9          0.88          3.24         2.74 o                         
   2   2   9        114.79        115.13         4.11 o                         
   3   2   9        149.71        141.20         4.87 o                         
   4   2   9        453.52        433.07        20.17 o                         
   5   2   9         51.61         56.70         4.27 o                         
   6   2   9         82.23         76.05         4.75 o                         
   7   2   9         25.45         18.05         5.98 o                         
  -6   3   9         23.30         18.19         5.02 o                         
  -5   3   9         13.65          9.96         4.14 o                         
  -4   3   9          2.04         -1.94         7.34 o                         
  -3   3   9        143.11        153.98         8.71 o                         
  -2   3   9         55.10         56.76         3.11 o                         
  -1   3   9         82.65         73.95         5.85 o                         
   0   3   9         51.19         49.73         3.01 o                         
   1   3   9        746.81        709.05        13.94 o                         
   2   3   9        160.41        163.14         4.57 o                         
   3   3   9         22.36         23.81         3.05 o                         
   4   3   9         91.08         93.89         4.75 o                         
   5   3   9        217.81        223.71         8.03 o                         
   6   3   9         51.60         52.72         5.10 o                         
   7   3   9        146.12        159.84        11.45 o                         
  -6   4   9         75.75         75.93         8.84 o                         
  -5   4   9         92.30        108.92         8.96 o                         
  -4   4   9          5.98          5.71         1.66 o                         
  -3   4   9         27.05         21.29         4.98 o                         
  -2   4   9          0.62          3.96         2.93 o                         
  -1   4   9         26.69         30.18         2.58 o                         
   0   4   9        152.09        166.38         4.81 o                         
   1   4   9        184.19        174.03         6.97 o                         
   2   4   9        224.45        222.76         5.17 o                         
   3   4   9        605.72        600.82         9.44 o                         
   4   4   9         36.02         31.50         3.25 o                         
   5   4   9         69.43         70.29         4.40 o                         
   6   4   9          8.94          5.90         3.17 o                         
   7   4   9         58.01         44.32         6.97 o                         
  -5   5   9          9.47          1.24         5.48 o                         
  -4   5   9        129.93        142.16         9.71 o                         
  -3   5   9          6.52         -2.61         4.48 o                         
  -2   5   9        175.18        182.75         3.68 o                         
  -1   5   9         13.41         21.76         2.48 o                         
   0   5   9         92.47        108.33         4.31 o                         
   1   5   9         46.37         61.37         4.85 o                         
   2   5   9        408.24        389.12         6.33 o                         
   3   5   9        275.38        260.38         6.13 o                         
   4   5   9        288.70        273.07         6.84 o                         
   5   5   9         65.06         63.97         6.47 o                         
   6   5   9         29.17         26.11         3.78 o                         
   7   5   9         39.93         34.98         6.47 o                         
  -5   6   9         78.82         77.30         8.59 o                         
  -4   6   9          2.89          8.22         5.23 o                         
  -3   6   9        138.32        129.96         9.09 o                         
  -2   6   9         23.39         22.57         2.86 o                         
  -1   6   9        101.06        106.83         4.39 o                         
   0   6   9        300.32        285.31         8.34 o                         
   1   6   9        247.63        245.35         8.34 o                         
   2   6   9          3.56          3.61         3.73 o                         
   3   6   9         17.58         15.04         2.74 o                         
   4   6   9        458.86        414.20         8.34 o                         
   5   6   9         82.63         79.83         6.91 o                         
   6   6   9         40.12         38.41         4.25 o                         
   7   6   9         12.72         11.70         5.60 o                         
  -5   7   9        205.72        224.44        12.82 o                         
  -4   7   9          3.77          7.72         5.48 o                         
  -3   7   9         55.43         52.41         6.72 o                         
  -2   7   9        251.47        256.24         6.22 o                         
  -1   7   9          9.60         10.21         2.04 o                         
   0   7   9        157.71        169.05         7.10 o                         
   1   7   9        230.94        212.62         8.22 o                         
   2   7   9         85.86         81.78         6.10 o                         
   3   7   9         15.19         15.56         4.36 o                         
   4   7   9         18.78         20.66         3.26 o                         
   5   7   9         29.24         23.03         5.48 o                         
   6   7   9         78.08         70.66         5.01 o                         
   7   7   9         32.25         34.48         6.72 o                         
  -4   8   9        197.00        192.57        11.58 o                         
  -3   8   9          0.75         -2.24         4.98 o                         
  -2   8   9         98.04         90.21         7.90 o                         
  -1   8   9        164.50        163.47         5.88 o                         
   0   8   9         22.11         22.74         2.90 o                         
   1   8   9        252.09        226.43         8.84 o                         
   2   8   9         30.26         29.50         4.73 o                         
   3   8   9          5.06          6.85         4.23 o                         
   4   8   9         17.48         14.80         3.10 o                         
   5   8   9        173.71        183.56         6.88 o                         
   6   8   9          5.33          5.48         4.05 o                         
   7   8   9         46.61         40.71         6.85 o                         
  -4   9   9          9.21         15.68         6.35 o                         
  -3   9   9        197.00        193.94        11.33 o                         
  -2   9   9         15.03         11.53         3.09 o                         
  -1   9   9         36.73         45.88         4.67 o                         
   0   9   9         19.88         18.37         3.08 o                         
   1   9   9         70.11         76.31         6.10 o                         
   2   9   9         80.16         75.31         6.47 o                         
   3   9   9          2.22          0.37         4.11 o                         
   4   9   9          2.24          3.86         4.73 o                         
   5   9   9          6.66          2.99         3.43 o                         
   6   9   9         64.63         71.73        14.94 o                         
  -3  10   9         16.06         10.83         6.10 o                         
  -2  10   9        116.60        128.30         7.59 o                         
  -1  10   9          6.02          0.28         3.20 o                         
   0  10   9          1.67          3.98         4.54 o                         
   1  10   9         14.55          9.88         3.25 o                         
   2  10   9         34.15         36.22         5.60 o                         
   3  10   9         39.73         34.73         5.73 o                         
   4  10   9          2.47          5.98         5.23 o                         
   5  10   9        112.04        137.18         9.83 o                         
   6  10   9         11.53         16.70         3.92 o                         
  -2  11   9        204.13        211.29         7.76 o                         
  -1  11   9        159.96        144.46         7.09 o                         
   0  11   9          9.50          8.70         3.65 o                         
   1  11   9         18.73         15.89         3.78 o                         
   2  11   9         20.57         21.54         5.35 o                         
   3  11   9         16.26          9.21         5.23 o                         
   4  11   9         95.89        114.03         8.96 o                         
   5  11   9         41.63         50.17         6.97 o                         
  -1  12   9         16.24         15.95         5.98 o                         
   0  12   9        279.58        306.97         9.32 o                         
   1  12   9          1.07          2.22         3.65 o                         
   2  12   9          7.74         12.95         5.48 o                         
   3  12   9          3.85         -3.24         4.98 o                         
   4  12   9         60.12         60.87         7.72 o                         
   5  12   9         53.13         45.93         7.84 o                         
   1  13   9        158.49        161.27         8.18 o                         
   2  13   9         20.83         27.26         6.47 o                         
   3  13   9         75.42         72.70         7.97 o                         
  -1 -10  10         42.77         55.39         7.97 o                         
   0 -10  10          5.10          1.49         5.98 o                         
  -3  -9  10        254.06        286.06        13.69 o                         
  -2  -9  10          1.43         13.82         5.98 o                         
  -1  -9  10         34.61         27.76         6.72 o                         
   0  -9  10         22.68          8.71         5.73 o                         
   1  -9  10         84.39         90.50         8.71 o                         
   2  -9  10         48.18         51.31         6.72 o                         
  -4  -8  10        123.08        126.97         9.46 o                         
  -3  -8  10         22.49         24.77         6.97 o                         
  -2  -8  10        182.74        149.25        10.46 o                         
  -1  -8  10         11.24          3.73         4.98 o                         
   0  -8  10          3.34          8.34         5.23 o                         
   1  -8  10         71.87         71.70         8.22 o                         
   2  -8  10         97.82         88.93         5.81 o                         
   3  -8  10         80.74         83.93        16.37 o                         
  -5  -7  10         54.88         60.50         7.34 o                         
  -4  -7  10          2.77          8.71         5.23 o                         
  -3  -7  10         58.73         67.59         7.10 o                         
  -2  -7  10          8.24          8.96         5.10 o                         
  -1  -7  10         53.56         42.08         5.98 o                         
   0  -7  10        204.46        179.01        10.21 o                         
   1  -7  10         14.19         19.17         5.35 o                         
   2  -7  10         81.00         71.62         5.01 o                         
   3  -7  10         23.56         19.61         4.00 o                         
   4  -7  10         99.45        121.00         9.96 o                         
  -5  -6  10         72.36         72.44         5.17 o                         
  -4  -6  10        135.67        142.20         8.40 o                         
  -3  -6  10         15.70         13.94         4.85 o                         
  -2  -6  10         60.19         60.62         6.22 o                         
  -1  -6  10          3.94          4.36         4.23 o                         
   0  -6  10         89.54         76.31         6.97 o                         
   1  -6  10        139.54        126.97         8.46 o                         
   2  -6  10        170.91        166.19         7.10 o                         
   3  -6  10         62.57         69.31         6.29 o                         
   4  -6  10          0.31          0.33         3.40 o                         
  -5  -5  10         67.22         66.71         6.72 o                         
  -4  -5  10        124.39        118.61         4.51 o                         
  -3  -5  10        113.69        117.34         5.59 o                         
  -2  -5  10          4.45          2.86         3.73 o                         
  -1  -5  10        209.47        200.29         8.96 o                         
   0  -5  10         63.01         60.25         5.85 o                         
   1  -5  10        170.53        164.81         8.96 o                         
   2  -5  10         47.16         41.83         3.90 o                         
   3  -5  10         87.31         92.30         5.50 o                         
   4  -5  10         50.15         50.65         4.75 o                         
   5  -5  10         12.00         14.44         6.10 o                         
  -6  -4  10         55.62         45.19         7.84 o                         
  -5  -4  10         14.94         12.93         6.85 o                         
  -4  -4  10         91.24         97.76         5.07 o                         
  -3  -4  10        258.50        237.32        10.71 o                         
  -2  -4  10        115.94        118.38         5.24 o                         
  -1  -4  10         24.30         17.55         4.11 o                         
   0  -4  10        270.05        233.78         9.34 o                         
   1  -4  10        164.47        139.05         8.22 o                         
   2  -4  10         87.60         86.79         4.70 o                         
   3  -4  10         91.44         84.84         8.53 o                         
   4  -4  10          0.33          1.68         3.67 o                         
   5  -4  10          1.38          1.87         5.73 o                         
  -6  -3  10         42.24         33.49         7.22 o                         
  -5  -3  10         39.94         33.59         3.09 o                         
  -4  -3  10         29.62         33.01         3.52 o                         
  -3  -3  10        214.41        207.31         5.79 o                         
  -2  -3  10        132.33        123.23         5.98 o                         
  -1  -3  10        243.53        246.10         6.06 o                         
   0  -3  10        195.19        189.09         8.34 o                         
   1  -3  10         59.70         59.75         5.73 o                         
   2  -3  10         92.69         94.44         4.73 o                         
   3  -3  10         33.69         35.22         3.74 o                         
   4  -3  10         31.65         29.46         4.11 o                         
   5  -3  10          1.39         -0.69         3.24 o                         
   6  -3  10          4.71          2.24         5.35 o                         
  -6  -2  10        113.91        121.99        10.46 o                         
  -5  -2  10          1.87         -0.02         2.35 o                         
  -4  -2  10          0.47          3.46         2.30 o                         
  -3  -2  10         52.82         56.16         3.15 o                         
  -2  -2  10        359.90        360.03         9.90 o                         
  -1  -2  10        164.94        169.04         5.24 o                         
   0  -2  10        192.48        187.63         5.16 o                         
   1  -2  10        296.02        302.37         9.96 o                         
   2  -2  10         10.52         11.02         2.59 o                         
   3  -2  10         84.25         79.41         4.39 o                         
   4  -2  10         35.11         33.64         3.77 o                         
   5  -2  10          9.03         10.41         3.42 o                         
   6  -2  10         21.08         15.19         6.22 o                         
  -6  -1  10        265.68        266.27        14.07 o                         
  -5  -1  10         12.87         12.02         7.59 o                         
  -4  -1  10         35.67         38.83         4.44 o                         
  -3  -1  10         54.40         53.22         3.01 o                         
  -2  -1  10         15.25         16.35         2.93 o                         
  -1  -1  10         61.38         62.08         5.29 o                         
   0  -1  10        609.23        608.47         9.41 o                         
   1  -1  10         31.43         34.30         3.24 o                         
   2  -1  10        131.91        127.58         4.89 o                         
   3  -1  10         13.81         13.82         3.24 o                         
   4  -1  10        138.62        144.06         5.97 o                         
   5  -1  10         30.17         30.40         7.97 o                         
   6  -1  10          8.66         14.19         5.85 o                         
  -6   0  10          0.38          8.71         6.72 o                         
  -5   0  10        178.02        201.95         8.27 o                         
  -4   0  10          1.92          1.17         3.38 o                         
  -3   0  10         30.09         30.36         2.54 o                         
  -2   0  10        604.25        586.04         9.15 o                         
  -1   0  10          5.83          5.57         5.98 o                         
   0   0  10          3.86          8.51         2.24 o                         
   1   0  10        256.57        245.39         6.54 o                         
   2   0  10         12.89         14.88         1.94 o                         
   3   0  10         51.66         53.43         3.81 o                         
   4   0  10         36.87         37.33         3.83 o                         
   5   0  10        100.22         97.95        21.16 o                         
   6   0  10         34.98         40.95         7.22 o                         
   7   0  10          0.34         16.56         6.35 o                         
  -6   1  10          1.14         -0.91         4.44 o                         
  -5   1  10          0.46          1.64         3.83 o                         
  -4   1  10         15.09         23.25         4.73 o                         
  -3   1  10        213.79        210.38        10.21 o                         
  -2   1  10          3.07          6.10         3.30 o                         
  -1   1  10        756.85        740.84        10.63 o                         
   0   1  10         38.16         42.60         3.24 o                         
   1   1  10        164.96        164.42         4.97 o                         
   2   1  10         36.41         39.13         3.05 o                         
   3   1  10          1.75         -0.97         2.33 o                         
   4   1  10        136.30        133.83         5.70 o                         
   5   1  10         80.07         76.22         4.75 o                         
   6   1  10         93.19         98.91        17.99 o                         
   7   1  10         60.02         57.14         7.59 o                         
  -6   2  10         18.28         28.54         6.04 o                         
  -5   2  10          0.67          0.58         3.90 o                         
  -4   2  10         23.11         28.31         6.78 o                         
  -3   2  10         15.66         18.80         5.23 o                         
  -2   2  10        166.61        174.94         4.93 o                         
  -1   2  10          1.18          4.10         2.18 o                         
   0   2  10        432.24        423.99        11.02 o                         
   1   2  10        114.06        126.94         5.41 o                         
   2   2  10        194.79        184.48         7.97 o                         
   3   2  10        446.09        416.14         7.94 o                         
   4   2  10         32.94         34.42         5.66 o                         
   5   2  10        144.27        150.54         6.38 o                         
   6   2  10          9.63         11.10         7.22 o                         
   7   2  10        101.11        131.95        10.08 o                         
  -5   3  10          5.44         -2.12         5.35 o                         
  -4   3  10         65.11         79.67         7.72 o                         
  -3   3  10        165.22        164.94         9.59 o                         
  -2   3  10        178.90        173.08         4.81 o                         
  -1   3  10          0.57          5.19         2.30 o                         
   0   3  10          6.79         14.61         2.48 o                         
   1   3  10        515.55        488.59        11.70 o                         
   2   3  10        214.89        215.11         8.22 o                         
   3   3  10         95.18         97.53         4.63 o                         
   4   3  10        800.02        759.11        11.87 o                         
   5   3  10          0.39         -1.60         2.98 o                         
   6   3  10         23.83         23.00         7.78 o                         
   7   3  10          8.79         13.94         6.22 o                         
  -5   4  10         82.67         99.34         9.21 o                         
  -4   4  10          0.50         -0.55         3.30 o                         
  -3   4  10        155.45        157.84         9.71 o                         
  -2   4  10        329.49        334.18         6.56 o                         
  -1   4  10        104.50        109.73         4.40 o                         
   0   4  10        158.06        163.29         5.23 o                         
   1   4  10          2.72         -0.12         3.11 o                         
   2   4  10        378.46        339.96        10.21 o                         
   3   4  10        208.83        191.67         5.58 o                         
   4   4  10        274.21        260.61         6.93 o                         
   5   4  10        141.16        132.88         6.28 o                         
   6   4  10         23.50         21.32         4.08 o                         
   7   4  10          4.96          8.22         5.73 o                         
  -5   5  10         30.84         31.00         7.59 o                         
  -4   5  10         98.71         95.98         8.59 o                         
  -3   5  10         26.66         36.34         3.23 o                         
  -2   5  10        112.26        107.70         4.41 o                         
  -1   5  10        198.01        217.21         9.90 o                         
   0   5  10         24.78         26.23         3.02 o                         
   1   5  10        653.48        639.47        14.07 o                         
   2   5  10         23.22         38.96         5.10 o                         
   3   5  10         83.07         81.22         9.65 o                         
   4   5  10         96.54         91.35        11.45 o                         
   5   5  10        168.03        159.76         6.42 o                         
   6   5  10          6.94          3.93         3.48 o                         
   7   5  10          4.64          1.99         5.35 o                         
  -5   6  10        291.03        292.41        14.07 o                         
  -4   6  10          1.67         -5.23         5.23 o                         
  -3   6  10         36.12         42.08         6.47 o                         
  -2   6  10        135.41        149.14         9.46 o                         
  -1   6  10         37.15         39.52         3.26 o                         
   0   6  10        120.24        118.75         3.59 o                         
   1   6  10        193.89        197.28         4.91 o                         
   2   6  10        158.46        141.66         8.09 o                         
   3   6  10         73.23         75.19         6.72 o                         
   4   6  10         79.44         80.53         4.68 o                         
   5   6  10         63.82         59.88         4.41 o                         
   6   6  10          3.91          6.04         3.52 o                         
   7   6  10         19.46         12.20         6.22 o                         
  -4   7  10        149.61        176.52        11.33 o                         
  -3   7  10          3.52          2.37         5.60 o                         
  -2   7  10          2.54          3.97         2.86 o                         
  -1   7  10        121.71        133.72         5.41 o                         
   0   7  10         12.52         10.21         2.78 o                         
   1   7  10        167.31        175.15         8.46 o                         
   2   7  10        373.08        381.54        11.95 o                         
   3   7  10          0.42          2.86         4.36 o                         
   4   7  10          4.42          6.47         4.61 o                         
   5   7  10        117.69        110.69         8.59 o                         
   6   7  10         45.53         44.58         4.57 o                         
   7   7  10          3.11         -3.11         5.23 o                         
  -4   8  10         48.43         51.04         7.59 o                         
  -3   8  10          7.08         11.58         5.73 o                         
  -2   8  10          0.50          1.72         4.79 o                         
  -1   8  10          6.55          4.75         4.17 o                         
   0   8  10         47.59         53.84         6.35 o                         
   1   8  10         48.62         53.28         5.60 o                         
   2   8  10        108.19        114.65         7.84 o                         
   3   8  10        146.16        170.04         9.71 o                         
   4   8  10          0.65          0.87         4.36 o                         
   5   8  10         16.67         12.20         5.10 o                         
   6   8  10         26.88         31.11         7.90 o                         
  -3   9  10         49.48         59.38         7.97 o                         
  -2   9  10         62.27         68.34         7.72 o                         
  -1   9  10          1.54          0.85         2.38 o                         
   0   9  10         11.83         16.33         3.53 o                         
   1   9  10         47.01         37.22         5.48 o                         
   2   9  10         64.88         66.22         6.72 o                         
   3   9  10         23.22         21.78         5.48 o                         
   4   9  10         85.97         82.41         7.72 o                         
   5   9  10          1.85          1.49         5.10 o                         
   6   9  10         98.72        103.69         9.09 o                         
  -2  10  10         54.49         51.06         4.61 o                         
  -1  10  10        103.28        115.55         4.91 o                         
   0  10  10         68.95         71.66         5.05 o                         
   1  10  10          0.60          3.49         4.73 o                         
   2  10  10         89.68         92.37         7.97 o                         
   3  10  10          8.24          2.49         4.85 o                         
   4  10  10         22.37         24.27         6.22 o                         
   5  10  10        132.83        130.96         9.83 o                         
  -1  11  10         78.53         65.20         5.14 o                         
   0  11  10          4.63          3.67         4.09 o                         
   1  11  10        318.25        336.23        12.70 o                         
   2  11  10          5.70          3.11         5.10 o                         
   3  11  10         94.96        102.32         8.46 o                         
   4  11  10         28.98         32.86         6.85 o                         
   5  11  10         23.75         23.53         6.60 o                         
   0  12  10         70.24         66.78         4.37 o                         
   1  12  10         13.03         13.07         5.73 o                         
   2  12  10        102.49        100.83         8.84 o                         
   3  12  10         46.33         49.30         7.47 o                         
   4  12  10         71.32         63.98         7.97 o                         
  -1  -9  11         59.98         56.02         8.22 o                         
   0  -9  11         35.55         44.07         7.97 o                         
  -3  -8  11         38.99         36.35         7.22 o                         
  -2  -8  11          0.46         -1.99         5.35 o                         
  -1  -8  11         28.72         32.24         7.10 o                         
   0  -8  11         40.53         54.90         7.97 o                         
   1  -8  11         45.06         36.60         7.10 o                         
   2  -8  11          3.13          8.46         6.10 o                         
  -4  -7  11         26.41         14.19         5.98 o                         
  -3  -7  11        143.28        149.01         9.71 o                         
  -2  -7  11         35.28         30.12         6.10 o                         
  -1  -7  11         22.18         31.74         6.22 o                         
   0  -7  11          6.24         11.08         5.35 o                         
   1  -7  11         27.58         48.92         7.34 o                         
   2  -7  11          5.82          3.49         5.35 o                         
   3  -7  11         85.28         77.01         5.81 o                         
  -4  -6  11        287.74        295.77        12.20 o                         
  -3  -6  11         47.07         51.04         6.47 o                         
  -2  -6  11         52.43         60.00         6.85 o                         
  -1  -6  11         35.36         36.97         6.10 o                         
   0  -6  11         56.96         51.29         6.35 o                         
   1  -6  11         26.53         38.84         6.35 o                         
   2  -6  11         37.02         37.84         6.35 o                         
   3  -6  11          6.49          5.58         3.61 o                         
   4  -6  11         11.72         18.18         6.10 o                         
  -5  -5  11         85.79         81.94         5.44 o                         
  -4  -5  11         30.63         29.88         4.69 o                         
  -3  -5  11        421.34        435.32        13.32 o                         
  -2  -5  11         33.33         29.88         5.23 o                         
  -1  -5  11          3.80          6.22         4.36 o                         
   0  -5  11         82.36         78.55         7.10 o                         
   1  -5  11         48.67         45.81         6.47 o                         
   2  -5  11         16.77         20.17         5.48 o                         
   3  -5  11         83.40         82.41        13.51 o                         
   4  -5  11         23.64         30.45         6.04 o                         
  -5  -4  11         41.19         38.64         4.66 o                         
  -4  -4  11         93.65         95.72         5.33 o                         
  -3  -4  11        110.26        123.45        13.63 o                         
  -2  -4  11        235.10        232.66         9.83 o                         
  -1  -4  11          0.96          5.85         3.86 o                         
   0  -4  11         41.12         29.75         4.98 o                         
   1  -4  11        105.46        104.57         7.72 o                         
   2  -4  11         23.33         21.41         5.10 o                         
   3  -4  11          1.21          6.33         3.15 o                         
   4  -4  11         81.56         80.27         5.28 o                         
   5  -4  11          1.27         13.07         6.35 o                         
  -5  -3  11        101.84        103.69         9.34 o                         
  -4  -3  11         43.07         43.70         4.04 o                         
  -3  -3  11          2.49          1.99         2.41 o                         
  -2  -3  11        136.33        143.77         5.67 o                         
  -1  -3  11        110.91        119.09         5.18 o                         
   0  -3  11          0.77          1.62         3.86 o                         
   1  -3  11         55.29         56.02         5.98 o                         
   2  -3  11         73.10         63.11         6.35 o                         
   3  -3  11          7.71          6.68         3.14 o                         
   4  -3  11          5.90          0.95         4.36 o                         
   5  -3  11         37.84         33.47         8.96 o                         
  -5  -2  11        253.82        248.34        12.95 o                         
  -4  -2  11         18.57         19.22         3.33 o                         
  -3  -2  11        177.93        164.21         5.05 o                         
  -2  -2  11         13.90         15.92         4.54 o                         
  -1  -2  11         12.84          8.16         2.68 o                         
   0  -2  11         77.97         75.64         4.05 o                         
   1  -2  11         17.28         19.54         4.61 o                         
   2  -2  11         18.64         11.83         4.36 o                         
   3  -2  11         19.06         18.28         3.29 o                         
   4  -2  11         32.61         33.52         3.90 o                         
   5  -2  11          4.62          3.92         3.55 o                         
  -5  -1  11         12.51         14.05         3.67 o                         
  -4  -1  11         40.42         45.24         4.67 o                         
  -3  -1  11         13.61         12.39         2.90 o                         
  -2  -1  11         86.67         95.97         5.48 o                         
  -1  -1  11        293.46        309.55         7.04 o                         
   0  -1  11         38.73         44.77         3.67 o                         
   1  -1  11         65.01         65.45         5.66 o                         
   2  -1  11          6.86          1.62         3.49 o                         
   3  -1  11         10.09         10.76         2.99 o                         
   4  -1  11         13.73         10.71         3.51 o                         
   5  -1  11         79.07         72.80         5.85 o                         
   6  -1  11          9.25          9.83         5.98 o                         
  -5   0  11         15.18         13.47         2.64 o                         
  -4   0  11          0.49          4.66         3.69 o                         
  -3   0  11         14.30         13.53         2.69 o                         
  -2   0  11         70.59         74.11         4.04 o                         
  -1   0  11         41.42         45.15         3.54 o                         
   0   0  11        242.12        252.00         6.38 o                         
   1   0  11        415.41        410.65         7.86 o                         
   2   0  11         52.78         52.45         7.84 o                         
   3   0  11          9.36          4.72         3.49 o                         
   4   0  11          0.63         -1.59         2.85 o                         
   5   0  11         49.90         43.89         4.40 o                         
   6   0  11         41.36         48.92         7.59 o                         
  -5   1  11         68.49         71.78        15.06 o                         
  -4   1  11         66.15         70.58         7.84 o                         
  -3   1  11         24.26         38.34         6.10 o                         
  -2   1  11         90.81         94.94         4.54 o                         
  -1   1  11          4.07          7.77         2.48 o                         
   0   1  11        369.68        377.42         7.60 o                         
   1   1  11         39.48         45.93         3.39 o                         
   2   1  11        288.58        272.22         6.66 o                         
   3   1  11         80.84         72.18         4.17 o                         
   4   1  11         62.86         67.62         5.10 o                         
   5   1  11          3.25          6.78         3.43 o                         
   6   1  11         47.76         50.11        10.46 o                         
  -5   2  11          4.45          4.48         5.73 o                         
  -4   2  11         33.80         25.64         6.35 o                         
  -3   2  11        257.11        288.92        11.95 o                         
  -2   2  11        425.29        428.06         8.05 o                         
  -1   2  11        149.05        156.05         6.29 o                         
   0   2  11          0.48         -2.23         2.23 o                         
   1   2  11        303.14        316.00        11.02 o                         
   2   2  11         96.57         98.47         7.10 o                         
   3   2  11         14.52         18.05         4.36 o                         
   4   2  11        183.88        168.75         6.31 o                         
   5   2  11         82.40         83.32         5.23 o                         
   6   2  11         12.50         14.16         5.48 o                         
  -5   3  11         52.72         61.00         8.34 o                         
  -4   3  11          2.88         12.45         5.48 o                         
  -3   3  11        188.26        193.69        10.58 o                         
  -2   3  11        349.66        352.91         7.21 o                         
  -1   3  11        503.81        515.57        10.89 o                         
   0   3  11         85.61         88.67         4.53 o                         
   1   3  11        197.82        192.94         5.84 o                         
   2   3  11         13.57         12.20         4.36 o                         
   3   3  11         64.70         57.14         5.73 o                         
   4   3  11         22.38         19.98         3.22 o                         
   5   3  11        151.89        148.66         6.63 o                         
   6   3  11          1.82          4.80         3.65 o                         
  -5   4  11         75.64         69.34         8.71 o                         
  -4   4  11         96.38         97.22         5.35 o                         
  -3   4  11          7.34         -0.50         4.61 o                         
  -2   4  11        499.38        516.15         9.05 o                         
  -1   4  11        269.91        269.11        10.15 o                         
   0   4  11         73.03         82.41         4.36 o                         
   1   4  11         46.57         49.23         3.76 o                         
   2   4  11        329.61        331.62        10.95 o                         
   3   4  11         46.53         33.98         4.85 o                         
   4   4  11          1.79          4.99         2.81 o                         
   5   4  11         54.83         44.70         6.04 o                         
   6   4  11          6.53          8.15         3.77 o                         
  -4   5  11        157.76        163.20        11.70 o                         
  -3   5  11         40.74         44.36         3.52 o                         
  -2   5  11         41.28         45.43         3.36 o                         
  -1   5  11        385.37        400.64         8.02 o                         
   0   5  11        101.98        107.77        12.14 o                         
   1   5  11         39.86         44.32         5.10 o                         
   2   5  11         50.34         41.95         5.48 o                         
   3   5  11         39.29         41.23         4.05 o                         
   4   5  11        122.96        119.38         8.84 o                         
   5   5  11         49.61         53.22         5.17 o                         
   6   5  11          0.81          9.43         3.76 o                         
  -4   6  11         20.58         24.03         6.72 o                         
  -3   6  11        156.56        168.80        11.45 o                         
  -2   6  11         42.25         39.34         6.10 o                         
  -1   6  11          3.97         -1.45         1.84 o                         
   0   6  11        152.33        172.32         4.42 o                         
   1   6  11         48.03         58.41         3.29 o                         
   2   6  11         89.57         90.75         6.97 o                         
   3   6  11         47.88         44.94         5.85 o                         
   4   6  11         10.44          3.11         4.48 o                         
   5   6  11          7.22          5.53         4.48 o                         
   6   6  11        115.40        121.29        24.65 o                         
  -4   7  11        325.48        336.73        14.69 o                         
  -3   7  11          0.92         -3.36         5.48 o                         
  -2   7  11         97.05        107.18         8.71 o                         
  -1   7  11         13.35         11.36         3.08 o                         
   0   7  11          5.43          5.45         2.96 o                         
   1   7  11         98.19         96.47         6.97 o                         
   2   7  11         89.57         90.75         7.22 o                         
   3   7  11         29.81         19.79         4.98 o                         
   4   7  11         21.82         18.17         5.23 o                         
   5   7  11         70.47         72.08         7.34 o                         
   6   7  11          0.31          1.29         3.72 o                         
  -3   8  11        129.55        136.81        10.46 o                         
  -2   8  11          7.32          7.47         5.85 o                         
  -1   8  11         86.06         92.65         5.02 o                         
   0   8  11          3.22          6.93         3.86 o                         
   1   8  11         68.55         63.86         6.72 o                         
   2   8  11        131.16        136.68         9.34 o                         
   3   8  11         48.76         49.79         6.60 o                         
   4   8  11         28.25         14.44         5.48 o                         
   5   8  11          7.20         11.58         5.48 o                         
   6   8  11         44.82         46.68         7.34 o                         
  -2   9  11          2.00         -5.23         5.23 o                         
  -1   9  11         12.15         16.06         3.61 o                         
   0   9  11         75.68         85.95         5.28 o                         
   1   9  11        132.94        135.69         9.21 o                         
   2   9  11        130.34        103.94         7.72 o                         
   3   9  11        126.28        116.76         9.09 o                         
   4   9  11          3.19          0.37         5.10 o                         
   5   9  11         70.23         64.98         7.72 o                         
  -2  10  11         78.93         69.21         8.59 o                         
  -1  10  11         83.35         82.25         5.35 o                         
   0  10  11         13.35         20.34         4.09 o                         
   1  10  11         75.07         89.50         7.97 o                         
   2  10  11        261.16        265.02        11.95 o                         
   3  10  11        158.83        159.84        11.20 o                         
   4  10  11         60.87         63.86         8.34 o                         
   5  10  11         44.04         51.91         8.09 o                         
   0  11  11        303.13        333.94         9.99 o                         
   1  11  11          7.65         15.44         5.73 o                         
   2  11  11        109.80        103.57         8.59 o                         
   3  11  11         40.31         30.87         6.72 o                         
   4  11  11         86.58         91.49         8.84 o                         
   2  12  11         23.27         22.78         6.60 o                         
  -2  -7  12         94.34        106.31         9.34 o                         
  -1  -7  12          0.31         -0.12         5.35 o                         
   0  -7  12        103.00        126.60         9.83 o                         
   1  -7  12         74.85         75.06         8.34 o                         
   2  -7  12         43.54         41.83         7.22 o                         
  -3  -6  12         49.31         34.23         6.72 o                         
  -2  -6  12         69.93         76.18         7.72 o                         
  -1  -6  12         49.77         56.39         7.34 o                         
   0  -6  12          0.42         -5.10         5.10 o                         
   1  -6  12         65.13         73.44         8.34 o                         
   2  -6  12         43.72         54.40         7.97 o                         
   3  -6  12         22.49         15.93         6.22 o                         
  -4  -5  12         50.70         49.79         6.60 o                         
  -3  -5  12         87.35         98.96         8.09 o                         
  -2  -5  12         87.12         77.43         7.47 o                         
  -1  -5  12          1.96          2.49         4.73 o                         
   0  -5  12          2.44         -1.12         4.61 o                         
   1  -5  12         25.05         18.55         5.73 o                         
   2  -5  12         17.68         10.46         5.48 o                         
   3  -5  12         53.25         53.28         7.47 o                         
  -4  -4  12         49.25         45.83         4.64 o                         
  -3  -4  12        106.49        106.31         7.84 o                         
  -2  -4  12         12.13         17.68         5.10 o                         
  -1  -4  12         20.78         19.17         5.10 o                         
   0  -4  12          0.49          2.37         4.36 o                         
   1  -4  12          3.78          6.72         4.98 o                         
   2  -4  12         70.34         74.44         7.59 o                         
   3  -4  12         11.64         16.43         5.73 o                         
   4  -4  12         56.80         61.21         5.15 o                         
  -4  -3  12         26.28         31.62         4.04 o                         
  -3  -3  12         33.90         30.87         4.61 o                         
  -2  -3  12        181.70        186.43        14.19 o                         
  -1  -3  12          9.33          8.96         4.48 o                         
   0  -3  12         25.58         24.52         5.10 o                         
   1  -3  12         28.26         20.04         5.10 o                         
   2  -3  12         14.03          5.98         4.98 o                         
   3  -3  12        108.40        100.21         8.46 o                         
   4  -3  12         21.08         10.40         3.69 o                         
  -4  -2  12         54.50         55.39         7.59 o                         
  -3  -2  12          5.97         10.49         6.54 o                         
  -2  -2  12          9.01          9.53         3.03 o                         
  -1  -2  12         76.78         77.48         4.49 o                         
   0  -2  12        169.64        182.24         9.21 o                         
   1  -2  12          1.30          3.86         4.23 o                         
   2  -2  12         35.55         31.37         5.60 o                         
   3  -2  12          6.24          3.36         4.73 o                         
   4  -2  12        109.01        103.07         5.89 o                         
   5  -2  12         32.61         34.21         4.75 o                         
  -5  -1  12        239.39        223.49        10.08 o                         
  -4  -1  12          9.45          0.25         5.60 o                         
  -3  -1  12          0.81          4.54         2.90 o                         
  -2  -1  12        103.46        109.51         5.44 o                         
  -1  -1  12        131.84        125.38         5.50 o                         
   0  -1  12         91.71         97.30         5.08 o                         
   1  -1  12        186.83        191.08         9.34 o                         
   2  -1  12         85.42         67.59         6.85 o                         
   3  -1  12         43.69         54.77         6.97 o                         
   4  -1  12          6.14          4.94         3.07 o                         
   5  -1  12         57.10         54.32        13.76 o                         
  -5   0  12        161.30        133.07        10.71 o                         
  -4   0  12         72.52         59.63         7.72 o                         
  -3   0  12        107.41        122.05         6.56 o                         
  -2   0  12          2.77          1.99         3.11 o                         
  -1   0  12        131.81        127.19         5.53 o                         
   0   0  12         73.06         62.24         4.05 o                         
   1   0  12        314.25        313.76         7.32 o                         
   2   0  12         90.59         94.61         7.59 o                         
   3   0  12          1.09          1.49         4.48 o                         
   4   0  12        217.33        224.88         9.71 o                         
   5   0  12         26.71         26.93         6.16 o                         
  -5   1  12         50.11         53.15         8.22 o                         
  -4   1  12         44.47         39.96         7.10 o                         
  -3   1  12         34.16         30.12         5.85 o                         
  -2   1  12        191.20        202.16         7.90 o                         
  -1   1  12        195.80        193.80         6.24 o                         
   0   1  12        104.73        109.18         5.23 o                         
   1   1  12          2.08          0.74         2.62 o                         
   2   1  12        185.12        191.33         6.18 o                         
   3   1  12         97.39         94.23         7.97 o                         
   4   1  12         69.82         69.71         7.59 o                         
   5   1  12        251.94        252.80        12.39 o                         
   6   1  12         18.15         18.45         4.23 o                         
  -4   2  12        120.21        129.09        10.21 o                         
  -3   2  12         19.17         19.29         5.73 o                         
  -2   2  12        147.56        151.51         5.64 o                         
  -1   2  12        161.03        166.50         5.89 o                         
   0   2  12         89.07         91.69         4.88 o                         
   1   2  12        300.37        294.81         8.34 o                         
   2   2  12         37.57         42.85         3.83 o                         
   3   2  12         15.42          7.59         4.73 o                         
   4   2  12         26.22         28.51         5.85 o                         
   5   2  12          0.66         -4.48         4.48 o                         
   6   2  12         29.27         25.22         4.36 o                         
  -4   3  12          5.78         -1.12         5.35 o                         
  -3   3  12        111.15        103.44         8.71 o                         
  -2   3  12        210.97        232.00         6.38 o                         
  -1   3  12        177.12        183.79         6.01 o                         
   0   3  12        152.38        173.74         6.78 o                         
   1   3  12         10.00          3.77         2.86 o                         
   2   3  12        211.51        205.13         6.59 o                         
   3   3  12         26.19         31.87         5.48 o                         
   4   3  12         38.31         41.95         6.60 o                         
   5   3  12          1.26          3.47         3.47 o                         
   6   3  12         11.17          2.48         4.67 o                         
  -4   4  12        204.60        196.93        12.45 o                         
  -3   4  12         15.68         14.69         5.98 o                         
  -2   4  12        109.62         98.34         8.22 o                         
  -1   4  12        327.05        348.73         8.90 o                         
   0   4  12         52.45         60.20         4.16 o                         
   1   4  12         41.96         42.87         7.90 o                         
   2   4  12          0.48          0.00         3.98 o                         
   3   4  12          6.23          9.34         4.61 o                         
   4   4  12          7.13          4.36         5.10 o                         
   5   4  12         76.21         67.84         7.59 o                         
   6   4  12         33.47         38.90         4.70 o                         
  -4   5  12         19.02         22.28         6.47 o                         
  -3   5  12        131.17        128.63         5.31 o                         
  -2   5  12        116.05        113.03         8.84 o                         
  -1   5  12         63.71         60.80         4.23 o                         
   0   5  12        119.07        130.45         6.00 o                         
   1   5  12         20.89         14.32         7.66 o                         
   2   5  12          4.27          1.24         4.23 o                         
   3   5  12         17.68         19.67         2.74 o                         
   4   5  12          4.52          5.23         4.73 o                         
   5   5  12         15.10         14.69         6.10 o                         
   6   5  12         11.27          9.46         5.73 o                         
  -3   6  12         69.61         70.33         8.09 o                         
  -2   6  12         86.69         92.12         8.34 o                         
  -1   6  12        117.73        122.19         4.12 o                         
   0   6  12          3.48          4.16         3.24 o                         
   1   6  12         65.92         62.34         3.15 o                         
   2   6  12         46.90         45.15         3.26 o                         
   3   6  12         16.16         25.77         5.48 o                         
   4   6  12          9.06          6.85         5.10 o                         
   5   6  12         52.48         47.68         7.22 o                         
   6   6  12         39.26         47.93         7.34 o                         
  -3   7  12          9.79         18.55         6.72 o                         
  -2   7  12         38.74         35.60         6.85 o                         
  -1   7  12        140.85        155.79         7.97 o                         
   0   7  12         14.44         17.16         3.59 o                         
   1   7  12         10.48         16.53         3.70 o                         
   2   7  12        120.39        106.81         7.84 o                         
   3   7  12         59.69         43.07         6.10 o                         
   4   7  12         10.37          5.10         5.10 o                         
   5   7  12         70.06         54.90         7.10 o                         
  -2   8  12         25.27         23.03         6.85 o                         
  -1   8  12          6.09          1.75         3.17 o                         
   0   8  12         12.38          9.11         3.59 o                         
   1   8  12         37.46         45.72         4.66 o                         
   2   8  12        111.67        104.07         8.09 o                         
   3   8  12        174.72        184.61        11.20 o                         
   4   8  12         44.62         50.66         6.85 o                         
   5   8  12          1.16         -3.86         5.10 o                         
  -1   9  12         91.94         92.30         5.62 o                         
   0   9  12        113.78        107.77         6.03 o                         
   1   9  12         63.42         78.60         5.58 o                         
   2   9  12        189.16        209.13        11.45 o                         
   3   9  12        107.94         94.48         8.22 o                         
   4   9  12        117.55         94.98         8.59 o                         
   5   9  12         62.52         55.52         7.59 o                         
   0  10  12         51.42         47.35         5.08 o                         
   1  10  12        280.85        317.98         9.64 o                         
   2  10  12          0.87         -5.35         5.35 o                         
   3  10  12        130.45        127.84         9.71 o                         
   4  10  12         24.75         19.54         6.35 o                         
   1  11  12         65.72         76.46         6.14 o                         
   2  11  12        107.52        100.46         9.21 o                         
  -1  -6  13         70.26         91.49         9.09 o                         
   0  -6  13         12.96         16.43         6.35 o                         
   1  -6  13         13.71         16.18         6.47 o                         
  -2  -5  13         62.89         58.26         7.47 o                         
  -1  -5  13          1.26         -4.98         4.98 o                         
   0  -5  13         39.98         39.46         6.97 o                         
   1  -5  13          6.63          5.85         6.10 o                         
   2  -5  13          4.34          4.36         6.10 o                         
  -3  -4  13          1.93         -0.62         4.85 o                         
  -2  -4  13        183.30        206.39        10.95 o                         
  -1  -4  13         55.05         57.51         7.22 o                         
   0  -4  13          0.71          4.85         5.10 o                         
   1  -4  13         14.75         25.27         6.22 o                         
   2  -4  13         12.91         23.78         6.10 o                         
   3  -4  13          7.57          4.61         5.60 o                         
  -3  -3  13          7.23         15.63        11.20 o                         
  -2  -3  13          3.31          1.24         4.48 o                         
  -1  -3  13          6.58          3.61         4.98 o                         
   0  -3  13         33.06         33.73         5.98 o                         
   1  -3  13         41.36         41.45         6.47 o                         
   2  -3  13         67.91         76.18         7.84 o                         
   3  -3  13         11.20          6.97         5.85 o                         
   4  -3  13         61.88         49.30         7.34 o                         
  -4  -2  13         93.37         92.61         9.46 o                         
  -3  -2  13          5.34          2.37         3.32 o                         
  -2  -2  13          2.90          1.63         3.17 o                         
  -1  -2  13         39.02         49.42         6.22 o                         
   0  -2  13          5.19          6.22         5.10 o                         
   1  -2  13         21.06         20.17         5.73 o                         
   2  -2  13         69.08         81.66         7.84 o                         
   3  -2  13        136.26        142.28         9.96 o                         
   4  -2  13         71.90         66.97         7.97 o                         
  -4  -1  13         80.14         80.04         8.84 o                         
  -3  -1  13         50.74         51.60         4.37 o                         
  -2  -1  13         51.28         54.63         4.44 o                         
  -1  -1  13         37.80         42.22         4.08 o                         
   0  -1  13          0.38          1.87         4.61 o                         
   1  -1  13        120.95        130.46         9.34 o                         
   2  -1  13         40.79         52.28         6.47 o                         
   3  -1  13         28.49         24.40         5.85 o                         
   4  -1  13         37.66         31.87         6.72 o                         
  -4   0  13         62.51         67.47         8.46 o                         
  -3   0  13          5.02          7.22         5.35 o                         
  -2   0  13         24.90         23.05         4.42 o                         
  -1   0  13         30.10         33.71         3.77 o                         
   0   0  13        168.27        175.80         6.60 o                         
   1   0  13          6.96          7.22         4.48 o                         
   2   0  13        254.55        262.41        11.70 o                         
   3   0  13         76.49         73.44         7.59 o                         
   4   0  13          5.19         12.07         5.85 o                         
   5   0  13          9.30          1.12         5.48 o                         
  -4   1  13        177.66        188.84        12.32 o                         
  -3   1  13         30.94         22.90         6.22 o                         
  -2   1  13         30.28         34.19         3.74 o                         
  -1   1  13          8.12          7.88         3.19 o                         
   0   1  13          9.63         14.54         6.85 o                         
   1   1  13         57.67         51.69         4.09 o                         
   2   1  13        249.66        238.38        10.95 o                         
   3   1  13         94.18        101.20         8.71 o                         
   4   1  13         59.87         60.87         7.84 o                         
   5   1  13          0.27         10.33         5.98 o                         
  -4   2  13         26.63         30.00         7.10 o                         
  -3   2  13        126.77        141.54        10.33 o                         
  -2   2  13         14.86         17.05         5.23 o                         
  -1   2  13        102.62        109.32         9.02 o                         
   0   2  13         11.11         14.33         7.16 o                         
   1   2  13         35.73         38.30         3.83 o                         
   2   2  13          0.36          2.77         3.03 o                         
   3   2  13        129.47        141.29         9.96 o                         
   4   2  13         74.53         78.42         8.22 o                         
   5   2  13         44.47         45.69         7.34 o                         
  -3   3  13          9.31          8.59         5.85 o                         
  -2   3  13        126.01        123.11         9.46 o                         
  -1   3  13         31.58         38.07         3.88 o                         
   0   3  13         36.74         32.99         3.76 o                         
   1   3  13         20.03         19.18         3.48 o                         
   2   3  13         33.89         33.93         5.79 o                         
   3   3  13          2.28         -1.49         4.61 o                         
   4   3  13          0.30          1.99         5.10 o                         
   5   3  13         58.43         52.78         7.47 o                         
  -3   4  13         13.69         12.70         6.10 o                         
  -2   4  13         14.88         18.17         6.10 o                         
  -1   4  13        245.71        255.51         7.33 o                         
   0   4  13          8.52         10.63         3.31 o                         
   1   4  13         15.36         11.98         3.48 o                         
   2   4  13         15.61         11.00         7.22 o                         
   3   4  13          0.36          3.11         4.85 o                         
   4   4  13          6.24          1.99         5.35 o                         
   5   4  13         45.22         31.00         6.97 o                         
  -3   5  13         78.87         88.51         8.84 o                         
  -2   5  13          4.73         -0.37         5.35 o                         
  -1   5  13         61.97         61.65         4.36 o                         
   0   5  13        126.32        127.08         6.11 o                         
   1   5  13          2.00          1.22         7.59 o                         
   2   5  13         24.96         19.89         3.69 o                         
   3   5  13         10.49          9.29         3.61 o                         
   4   5  13          1.40         -4.73         5.10 o                         
   5   5  13          7.96          4.36         5.60 o                         
  -2   6  13         30.16         42.45         7.10 o                         
  -1   6  13          1.25          1.59         2.38 o                         
   0   6  13         81.21         86.14         4.64 o                         
   1   6  13         12.68         10.64         2.45 o                         
   2   6  13         38.68         39.06         3.36 o                         
   3   6  13         31.74         22.41         5.60 o                         
   4   6  13          2.59          6.10         5.73 o                         
   5   6  13         30.26         43.94         7.22 o                         
  -2   7  13         48.33         36.60         6.97 o                         
  -1   7  13         77.77         83.00         5.20 o                         
   0   7  13          1.38         -0.10         3.46 o                         
   1   7  13          1.99          4.93         3.73 o                         
   2   7  13         44.70         47.43         6.85 o                         
   3   7  13         78.23         78.17         7.59 o                         
   4   7  13         60.04         44.94         6.97 o                         
   5   7  13          3.93         14.94         5.98 o                         
  -1   8  13        132.54        143.16         6.89 o                         
   0   8  13        179.71        183.26         7.62 o                         
   1   8  13          0.53         -3.61         3.61 o                         
   2   8  13          2.42         13.82         5.60 o                         
   3   8  13         94.14         89.38         8.34 o                         
   4   8  13         36.96         30.00         6.85 o                         
   0   9  13         16.53         10.19         5.41 o                         
   1   9  13        151.34        167.63        13.20 o                         
   2   9  13         14.80         13.20         5.73 o                         
   3   9  13         66.31         64.73         7.84 o                         
  -1  -4  14         18.95         18.55         6.47 o                         
   0  -4  14          2.49          6.47         5.98 o                         
   1  -4  14        122.39        126.72        10.46 o                         
  -2  -3  14          6.20         15.93         5.60 o                         
  -1  -3  14        312.42        313.32        13.07 o                         
   0  -3  14         29.52         32.86         6.72 o                         
   1  -3  14          1.99         -0.75         5.60 o                         
   2  -3  14         59.76         46.93         7.59 o                         
  -2  -2  14        102.06        106.06         8.09 o                         
  -1  -2  14         11.77         17.43         5.73 o                         
   0  -2  14        409.21        427.60        14.81 o                         
   1  -2  14          8.89         -5.48         5.48 o                         
   2  -2  14         92.93         99.34         9.09 o                         
   3  -2  14         53.93         56.02         8.09 o                         
  -3  -1  14         70.26         58.74         5.08 o                         
  -2  -1  14          4.23          3.25         3.43 o                         
  -1  -1  14         42.27         44.19         6.35 o                         
   0  -1  14          6.55         15.56         5.35 o                         
   1  -1  14        366.42        393.36        14.44 o                         
   2  -1  14         56.84         65.85         7.72 o                         
   3  -1  14         46.39         42.32         7.22 o                         
  -3   0  14        122.46        114.77         9.59 o                         
  -2   0  14         78.25         78.58         5.05 o                         
  -1   0  14         48.04         51.23         4.58 o                         
   0   0  14          1.01         -4.73         4.73 o                         
   1   0  14          0.39         -1.37         4.98 o                         
   2   0  14        225.25        243.99        12.32 o                         
   3   0  14        159.34        167.06        12.07 o                         
   4   0  14          6.89          5.73         5.98 o                         
  -3   1  14         10.82          7.72         6.22 o                         
  -2   1  14         69.09         70.29         8.65 o                         
  -1   1  14         83.88         87.24         5.25 o                         
   0   1  14          5.41          2.61         3.29 o                         
   1   1  14         44.00         49.54         6.72 o                         
   2   1  14          4.93         10.95         5.10 o                         
   3   1  14         87.98         79.67         8.46 o                         
   4   1  14         34.71         25.77         6.47 o                         
  -3   2  14         47.37         51.04         7.59 o                         
  -2   2  14         13.01         12.74         3.53 o                         
  -1   2  14         26.66         26.74         3.95 o                         
   0   2  14         52.12         51.27         4.54 o                         
   1   2  14          1.47          7.93         3.46 o                         
   2   2  14        102.66        109.42         9.34 o                         
   3   2  14         40.58         53.28         7.59 o                         
   4   2  14         39.65         42.20         7.47 o                         
  -2   3  14          1.37          3.73         5.73 o                         
  -1   3  14         58.82         65.48        11.89 o                         
   0   3  14         18.87         26.81         3.81 o                         
   1   3  14         12.81         15.84         3.68 o                         
   2   3  14         50.80         57.38         4.73 o                         
   3   3  14         29.90         24.77         5.85 o                         
   4   3  14         23.12         21.91         6.72 o                         
  -2   4  14         22.64         16.18         6.47 o                         
  -1   4  14          0.89          3.12         5.60 o                         
   0   4  14        117.97        118.48         6.29 o                         
   1   4  14          9.37         17.27         3.73 o                         
   2   4  14         17.99         15.79         4.00 o                         
   3   4  14        134.64        146.92         8.34 o                         
   4   4  14          6.23         -5.73         5.73 o                         
  -2   5  14         14.33          6.35         5.98 o                         
  -1   5  14          3.33          6.80         3.49 o                         
   0   5  14         32.58         32.81         4.29 o                         
   1   5  14         94.66         94.51         6.41 o                         
   2   5  14         20.40         26.25         4.18 o                         
   3   5  14         41.70         37.08         3.28 o                         
   4   5  14         84.49         72.70         8.09 o                         
  -1   6  14         55.19         65.45         5.05 o                         
   0   6  14         22.88         22.99         4.15 o                         
   1   6  14         24.26         15.45         4.05 o                         
   2   6  14         50.60         51.68         3.42 o                         
   3   6  14         48.54         39.09         6.85 o                         
   4   6  14         19.01         16.56         6.47 o                         
  -1   7  14         39.03         36.94         4.52 o                         
   0   7  14         52.04         49.68         4.89 o                         
   1   7  14        177.22        189.00         8.21 o                         
   2   7  14         11.02          6.93         4.09 o                         
   3   7  14         73.71         76.18         8.34 o                         
   1   8  14         28.01         35.35         4.94 o                         
   2   8  14        206.92        243.32         9.11 o                         
   0  -2  15         15.31         13.57         6.60 o                         
   1  -2  15        165.07        180.62        12.57 o                         
  -1  -1  15        120.89        121.25         9.09 o                         
   0  -1  15         81.77         86.89         8.59 o                         
   1  -1  15          3.11          9.83         6.22 o                         
   2  -1  15         40.44         37.47         7.34 o                         
  -1   0  15         86.17         82.28         7.84 o                         
   0   0  15         70.69         75.31         7.97 o                         
   1   0  15          4.78          5.60         6.10 o                         
   2   0  15        101.54        106.06         9.46 o                         
  -1   1  15        141.96        148.58         7.30 o                         
   0   1  15         35.74         35.38         5.29 o                         
   1   1  15          3.67         -2.24         5.23 o                         
   2   1  15          2.17          0.12         5.85 o                         
   3   1  15        124.08        126.72         9.96 o                         
  -1   2  15          0.87          5.75         4.11 o                         
   0   2  15        110.24        120.17        10.64 o                         
   1   2  15          8.39         12.25         4.49 o                         
   2   2  15          2.72          9.96         5.73 o                         
   3   2  15         63.22         59.50         8.46 o                         
  -1   3  15         10.99         12.42         6.41 o                         
   0   3  15          7.75          9.08         3.69 o                         
   1   3  15         74.81         71.60         5.32 o                         
   2   3  15         16.42         14.44         6.47 o                         
   3   3  15         28.69         31.99         7.22 o                         
  -1   4  15         28.06         37.97         4.46 o                         
   0   4  15         20.08         20.07         4.11 o                         
   1   4  15         52.60         52.37         4.93 o                         
   2   4  15         62.39         46.06         7.53 o                         
   3   4  15         63.28         54.77         7.97 o                         
   0   5  15        194.85        207.15         8.02 o                         
   1   5  15         62.48         54.08         6.04 o                         
   2   5  15         91.06         74.29        16.43 o                         
   1   6  15        148.28        161.15        13.69 o                         
   2   6  15        209.02        230.54         8.89 o                         
                                                                                
